# Supplementary material for: Human blood metabolites and gastric cancer: a Mendelian randomization analysis
Source: BMC Gastroenterol. 2024 Dec 30;24:478. doi: 10.1186/s12876-024-03576-2 (PMC11684236; doi:10.1186/s12876-024-03576-2)
Supplement: Supplementary file 2 — Supplementary Material 2. [file 12876_2024_3576_MOESM2_ESM.xlsx]

## Sheet: Table list
List of Supplementary tables
Supplementary tables, Additional File 1: List of the metabolites identification (ID) for each of the 486 blood metabolites
Supplementary tables, Additional File 2: Harmonization data of 486 blood metabolites and gastric cancer
Supplementary tables, Additional File 3: Results of MR-PRESSO for Mendelian Randomization
Supplementary tables, Additional File 4: The results of directionality test
Supplementary tables, Additional File 5: The result of Repeated MR
Supplementary tables, Additional File 6: Confounders identified from Phenoscanner

## Sheet: Table A1
Supplementary tables, Additional File 1: List of the metabolites identification (ID) for each of the 486 blood metabolites
Metabolites ID	Metabolites
M00053	glutamine
M00054	tryptophan
M00059	histidine
M00060	leucine
M00063	cholesterol
M00064	phenylalanine
M00513	creatinine
M00527	lactate
M00542	3-hydroxybutyrate (BHBA)
M00553	cotinine
M00569	caffeine
M00575	arabinose
M00577	fructose
M00584	mannose
M00599	pyruvate
M00606	uridine
M01105	linoleate (18:2n6)
M01107	allantoin
M01110	arachidonate (20:4n6)
M01114	deoxycholate
M01121	margarate (17:0)
M01123	inosine
M01125	isoleucine
M01284	threonine
M01299	tyrosine
M01301	lysine
M01302	methionine
M01303	malate
M01336	palmitate (16:0)
M01356	nonadecanoate (19:0)
M01358	stearate (18:0)
M01359	oleate (18:1n9)
M01361	pentadecanoate (15:0)
M01365	myristate (14:0)
M01444	pipecolate
M01493	ornithine
M01494	5-oxoproline
M01508	pantothenate
M01515	salicylate
M01558	4-acetamidobutanoate
M01561	alpha-tocopherol
M01564	citrate
M01572	glycerate
M01573	guanosine
M01585	N-acetylalanine
M01604	urate
M01605	ursodeoxycholate
M01638	arginine
M01640	ascorbate (Vitamin C)
M01644	heptanoate (7:0)
M01645	laurate (12:0)
M01649	valine
M01670	urea
M01712	cortisol
M01769	cortisone
M01898	proline
M02132	citrulline
M02137	biliverdin
M02342	serotonin (5HT)
M02730	gamma-glutamylglutamine
M02734	gamma-glutamyltyrosine
M03127	hypoxanthine
M03141	betaine
M03147	xanthine
M10642	caprate (10:0)
M11438	phosphate
M12017	3-methoxytyrosine
M12035	pelargonate (9:0)
M12067	undecanoate (11:0)
M12129	beta-hydroxyisovalerate
M12261	taurodeoxycholate
M12593	X-02973
M12626	X-03003
M12768	X-03088
M12774	X-03094
M15122	glycerol
M15140	kynurenine
M15335	mannitol
M15365	glycerol 3-phosphate (G3P)
M15488	acetylphosphate
M15500	carnitine
M15506	choline
M15630	N-acetylornithine
M15650	N1-methyladenosine
M15676	3-methyl-2-oxovalerate
M15677	3-methylhistidine
M15749	3-phenylpropionate (hydrocinnamate)
M15753	hippurate
M15778	benzoate
M15958	phenylacetate
M15990	glycerophosphorylcholine (GPC)
M15996	aspartate
M16634	X-04357
M16816	X-04494
M16818	X-04495
M16821	X-04498
M16822	X-04499--3,4-dihydroxybutyrate
M16823	X-04500
M17799	ibuprofen
M17805	dihomo-linoleate (20:2n6)
M17807	X-18601
M17945	2-hydroxystearate
M18254	paraxanthine
M18281	2-hydroxyhippurate (salicylurate)
M18283	X-05426
M18335	quinate
M18349	indolelactate
M18357	glycylvaline
M18369	gamma-glutamylleucine
M18392	theobromine
M18394	theophylline
M18467	eicosapentaenoate (EPA; 20:5n3)
M18474	estrone 3-sulfate
M18476	glycocholate
M18477	glycodeoxycholate
M18494	taurochenodeoxycholate
M18497	taurocholate
M18929	X-05907
M19323	docosahexaenoate (DHA; 22:6n3)
M19324	1-stearoylglycerophosphoinositol
M19362	X-06226
M19364	X-06246
M19368	X-06267
M19396	X-06307
M19414	X-06350
M19415	X-06351
M19934	myo-inositol
M20489	glucose
M20675	1,5-anhydroglucitol (1,5-AG)
M20699	erythritol
M21044	2-hydroxybutyrate (AHB)
M21047	3-methyl-2-oxobutyrate
M21049	1,6-anhydroglucose
M21127	1-palmitoylglycerol (1-monopalmitin)
M21151	saccharin
M21184	1-oleoylglycerol (1-monoolein)
M21188	1-stearoylglycerol (1-monostearin)
M21630	X-08402
M22030	2-hydroxyisobutyrate
M22032	X-08766
M22116	4-methyl-2-oxopentanoate
M22130	phenyllactate (PLA)
M22138	homocitrulline
M22175	aspartylphenylalanine
M22177	levulinate (4-oxovalerate)
M22189	palmitoylcarnitine
M22481	X-08988
M22548	X-09026
M22649	X-09108
M22842	cholate
M24074	X-09706
M25459	X-10395
M25599	X-10429
M27256	X-10500
M27273	X-10506
M27278	X-10510
M27447	1-linoleoylglycerol (1-monolinolein)
M27513	indoleacetate
M27531	hyodeoxycholate
M27672	3-indoxyl sulfate
M27710	N-acetylglycine
M27716	bilirubin (Z,Z)
M27718	creatine
M27722	erythrose
M27728	glycerol 2-phosphate
M27738	threonate
M30805	X-10810
M31453	cysteine
M31522	pyroglutamylglycine
M31536	N-(2-furoyl)glycine
M31548	DSGEGDFXAEGGGVR*
M31555	pyridoxate
M31591	androsterone sulfate
M31787	3-carboxy-4-methyl-5-propyl-2-furanpropanoate (CMPF)
M32197	3-(4-hydroxyphenyl)lactate
M32198	acetylcarnitine
M32315	serine
M32319	trans-4-hydroxyproline
M32322	glutamate
M32328	hexanoylcarnitine
M32338	glycine
M32339	alanine
M32346	glycochenodeoxycholate
M32348	2-aminobutyrate
M32379	scyllo-inositol
M32388	dodecanedioate
M32393	gamma-glutamylvaline
M32405	indolepropionate
M32412	butyrylcarnitine
M32418	myristoleate (14:1n5)
M32425	dehydroisoandrosterone sulfate (DHEA-S)
M32445	3-methylxanthine
M32452	propionylcarnitine
M32489	caproate (6:0)
M32492	caprylate (8:0)
M32497	10-undecenoate (11:1n1)
M32504	docosapentaenoate (n3 DPA; 22:5n3)
M32518	X-11204
M32549	X-02269
M32553	phenol sulfate
M32557	X-06126
M32560	X-07765
M32564	X-11247
M32578	X-11261
M32586	bilirubin (E,E)*
M32587	X-02249
M32593	heme*
M32616	X-11299
M32632	X-11315
M32634	X-11317
M32635	1-linoleoylglycerophosphoethanolamine*
M32644	X-11327
M32651	X-11334
M32654	3-dehydrocarnitine*
M32672	pyroglutamine*
M32675	C-glycosyltryptophan*
M32691	X-11374
M32698	X-11381
M32709	X-03056--N-[3-(2-Oxopyrrolidin-1-yl)propyl]acetamide
M32729	X-11412
M32735	X-01911
M32739	X-11422--xanthine
M32740	X-11423--O-sulfo-L-tyrosine
M32753	X-09789
M32754	X-11437
M32755	X-11438
M32757	X-11440
M32758	X-11441
M32759	X-11442
M32761	X-11444
M32762	X-11445--5-alpha-pregnan-3beta,20alpha-disulfate
M32769	X-11452
M32786	X-11469
M32787	X-11470
M32795	X-11478
M32800	X-11483
M32802	X-11485
M32808	X-11491
M32814	X-11497
M32836	HWESASXX*
M32838	X-11521
M32846	X-11529
M32847	X-11530
M32854	X-11537
M32855	X-11538
M32857	X-11540
M32863	X-11546
M32867	X-11550
M32869	X-11552
M32910	X-11593--O-methylascorbate*
M32980	adrenate (22:4n6)
M33009	homostachydrine*
M33084	ADSGEGDFXAEGGGVR*
M33131	X-11786--methylcysteine
M33132	X-11787
M33137	X-11792
M33138	X-11793--oxidized bilirubin*
M33140	X-11795
M33144	X-11799
M33150	X-11805
M33163	X-11818
M33165	X-11820
M33173	2-hydroxyacetaminophen sulfate*
M33178	2-methoxyacetaminophen sulfate*
M33188	X-11843
M33190	X-11845
M33192	X-11847
M33194	X-11849
M33195	X-11850
M33197	X-11852
M33203	X-11858
M33204	X-11859
M33221	X-11876
M33228	1-arachidonoylglycerophosphocholine*
M33230	1-palmitoleoylglycerophosphocholine*
M33250	X-11905
M33353	X-12007
M33359	X-12013
M33363	gamma-glutamylmethionine*
M33364	gamma-glutamylthreonine*
M33380	X-12029
M33384	salicyluric glucuronide*
M33389	X-12038
M33390	X-12039
M33391	X-12040
M33408	X-12056
M33415	X-12063
M33420	gamma-tocopherol
M33422	gamma-glutamylphenylalanine
M33423	p-acetamidophenylglucuronide
M33441	isobutyrylcarnitine
M33442	pseudouridine
M33443	valerate
M33447	palmitoleate (16:1n7)
M33453	alpha-ketoglutarate
M33477	erythronate*
M33488	lathosterol
M33507	X-12092
M33508	X-12093
M33509	X-12094
M33510	X-12095--N1-methyl-3-pyridone-4-carboxamide
M33515	X-12100--hydroxytryptophan*
M33531	X-12116
M33587	eicosenoate (20:1n9 or 11)
M33609	X-12188
M33610	X-12189
M33627	X-12206
M33633	X-12212
M33637	X-12216
M33638	X-12217
M33652	X-12230
M33653	X-12231
M33658	X-12236
M33666	X-12244--N-acetylcarnosine
M33675	X-12253
M33683	X-12261
M33751	X-12329
M33782	X-10346
M33801	ADpSGEGDFXAEGGGVR*
M33821	1-eicosatrienoylglycerophosphocholine*
M33822	1-docosahexaenoylglycerophosphocholine*
M33833	X-12405
M33835	X-12407
M33864	X-12428
M33871	1-eicosadienoylglycerophosphocholine*
M33877	X-12435
M33883	X-12441--12-hydroxyeicosatetraenoate (12-HETE)
M33884	X-12442--5,8-tetradecadienoate
M33885	X-12443
M33892	X-12450
M33901	X-12456
M33910	X-12465
M33935	piperine
M33936	octanoylcarnitine
M33937	alpha-hydroxyisovalerate
M33939	N-acetylthreonine
M33941	decanoylcarnitine
M33955	1-palmitoylglycerophosphocholine
M33957	1-heptadecanoylglycerophosphocholine
M33960	1-oleoylglycerophosphocholine
M33961	1-stearoylglycerophosphocholine
M33968	5-dodecenoate (12:1n7)
M33969	stearidonate (18:4n3)
M33971	10-heptadecenoate (17:1n7)
M33972	10-nonadecenoate (19:1n9)
M33973	epiandrosterone sulfate
M34035	linolenate [alpha or gamma; (18:3n3 or 6)]
M34040	X-12510--2-aminooctanoic acid
M34062	X-12524
M34106	bilirubin (E,Z or Z,E)*
M34109	metoprolol acid metabolite*
M34112	X-12544
M34123	X-12556
M34214	1-arachidonoylglycerophosphoinositol*
M34221	X-12627
M34244	X-12644
M34245	X-12645
M34283	asparagine
M34289	X-12680
M34306	X-12696
M34314	X-12704
M34322	X-12712
M34327	X-12717
M34329	X-12719
M34336	X-12726
M34338	X-12728
M34339	X-12729
M34344	X-12734
M34350	X-12740
M34359	X-12749
M34365	3-(cystein-S-yl)acetaminophen*
M34384	stachydrine
M34389	1-methylxanthine
M34390	7-methylxanthine
M34395	1-methylurate
M34400	1,7-dimethylurate
M34404	1,3,7-trimethylurate
M34407	isovalerylcarnitine
M34409	stearoylcarnitine
M34416	1-stearoylglycerophosphoethanolamine
M34419	1-linoleoylglycerophosphocholine
M34420	bradykinin, des-arg(9)
M34441	X-12771
M34453	X-12776
M34456	gamma-glutamylisoleucine*
M34469	X-12786
M34481	X-12798
M34499	X-12816
M34513	X-12830
M34516	X-12833
M34527	X-12844
M34530	X-12847
M34533	X-12850
M34534	laurylcarnitine
M34535	X-12851
M34539	X-12855
M34674	X-12990--docosapentaenoic acid (n6-DPA)
M34732	isovalerate
M34761	X-13069
M34878	X-13183--stearamide
M34912	X-13215
M35114	7-methylguanine
M35126	phenylacetylglutamine
M35127	pro-hydroxy-pro
M35137	N2,N2-dimethylguanosine
M35159	cysteine-glutathione disulfide
M35160	oleoylcarnitine
M35186	1-arachidonoylglycerophosphoethanolamine*
M35187	X-13429
M35189	X-13431--nonanoylcarnitine*
M35193	X-13435
M35240	X-13477
M35253	2-palmitoylglycerophosphocholine*
M35254	2-oleoylglycerophosphocholine*
M35255	2-stearoylglycerophosphocholine*
M35257	2-linoleoylglycerophosphocholine*
M35270	X-13496
M35305	1-palmitoylglycerophosphoinositol*
M35320	catechol sulfate
M35322	hydroquinone sulfate
M35326	X-13548
M35327	X-13549
M35331	X-13553
M35397	X-13619
M35431	2-methylbutyroylcarnitine
M35433	hydroxyisovaleroyl carnitine
M35439	glutaroyl carnitine
M35451	X-13658
M35464	X-13671
M35472	2-tetradecenoyl carnitine
M35527	4-hydroxyhippurate
M35551	X-13741
M35626	1-myristoylglycerophosphocholine
M35628	1-oleoylglycerophosphoethanolamine
M35631	1-palmitoylglycerophosphoethanolamine
M35635	3-(3-hydroxyphenyl)propionate
M35669	tetradecanedioate
M35675	2-hydroxypalmitate
M35678	hexadecanedioate
M35718	dihomo-linolenate (20:3n3 or n6)
M35754	X-13859
M35854	threitol
M35977	X-14056
M35978	X-14057
M36009	X-14086
M36095	thymol sulfate
M36097	4-acetaminophen sulfate
M36098	4-vinylphenol sulfate
M36099	4-ethylphenylsulfate
M36103	p-cresol sulfate
M36115	X-14189--leucylalanine
M36131	X-14205--alpha-glutamyltyrosine
M36134	X-14208--phenylalanylserine
M36230	X-14304--leucylalanine
M36300	X-14374
M36376	X-14450--phenylalanylleucine
M36399	X-14473
M36468	X-14541
M36515	X-14588
M36552	X-14625
M36553	X-14626
M36559	X-14632
M36585	X-14658
M36589	X-14662
M36673	X-14745
M36738	gamma-glutamylglutamate
M36754	octadecanedioate
M36756	leucylleucine
M36776	7-alpha-hydroxy-3-oxo-4-cholestenoate (7-Hoca)
M36802	n-Butyl Oleate
M36808	dimethylarginine (SDMA + ADMA)
M36850	taurolithocholate 3-sulfate
M37004	X-14977--vanillin
M37058	succinylcarnitine
M37097	tryptophan betaine
M37104	cyclo(leu-pro)
M37112	chiro-inositol
M37190	5alpha-androstan-3beta,17beta-diol disulfate
M37202	4-androsten-3beta,17beta-diol disulfate 1*
M37203	4-androsten-3beta,17beta-diol disulfate 2*
M37253	2-hydroxyglutarate
M37459	ergothioneine
M37506	palmitoyl sphingomyelin
M38150	phenylalanylphenylalanine
M38178	cis-4-decenoyl carnitine
M38768	15-methylpalmitate (isobar with 2-methylpalmitate)

## Sheet: Table A2
Supplementary tables, Additional File 2: Harmonization data of 486 blood metabolites and gastric cancer
ID	SNP	effect_allele.exposure	other_allele.exposure	effect_allele.outcome	other_allele.outcome	beta.exposure	beta.outcome	eaf.exposure	eaf.outcome	pos.outcome	pval.outcome	se.outcome	outcome	se.exposure	pval.exposure	samplesize.exposure	samplesize.outcome	R2	F
M00053	rs11596604	A	G	A	G	0.0323	0.0213988	0.0236	0.913166	85382188	0.763099	0.0709946	GC	0.0069	2.52e-06	1768	288444	0.0122426	21.8885
M00053	rs16977047	T	C	T	C	-0.0056	-0.107547	0.7034	0.250602	27913291	0.0180339	0.045476	GC	0.0011	1.08e-06	7372	288444	0.00350333	25.9103
M00053	rs2199619	T	C	T	C	0.0054	0.0362922	0.2787	0.700396	28632091	0.398653	0.0429987	GC	0.0012	5.23e-06	7372	288444	0.00273936	20.2445
M00053	rs2657879	A	G	A	G	0.015	0.0110675	0.8179	0.182061	56471554	0.828668	0.0511413	GC	0.0017	6.15e-18	7372	288444	0.0104505	77.8335
M00053	rs2748991	T	C	T	C	-0.007	-0.0118518	0.446	0.48226	52731718	0.764379	0.039541	GC	0.0015	2.34e-06	5604	288444	0.00387107	21.77
M00053	rs7078003	T	C	T	C	0.0087	0.0958372	0.1654	0.808934	97599655	0.0570493	0.050363	GC	0.0018	1.84e-06	7372	288444	0.00315889	23.3548
M00053	rs7394051	T	C	T	C	0.0055	-0.0064763	0.7014	0.200214	120248514	0.89563	0.0493682	GC	0.0012	2.18e-06	7372	288444	0.00284146	21.0012
M00053	rs780093	T	C	T	C	-0.0058	0.0182759	0.3995	0.6481	27519736	0.658851	0.041395	GC	0.0011	1.93e-07	7372	288444	0.00375708	27.7941
M00054	rs1000137	T	C	T	C	-0.005	0.0708453	0.475	0.499253	157851460	0.0732251	0.039547	GC	0.001	5.73e-07	5592	288444	0.00445077	24.9911
M00054	rs10007704	T	C	T	C	-0.0044	-0.00285448	0.6418	0.35778	44274734	0.945153	0.041493	GC	0.0009	1.24e-06	7355	288444	0.00323913	23.8947
M00054	rs1013667	A	G	A	G	-0.0041	0.0174693	0.6087	0.374463	191371891	0.668558	0.0408039	GC	0.0009	5.67e-06	7355	288444	0.00281369	20.7474
M00054	rs1015795	A	G	A	G	0.0043	0.0324233	0.5122	0.50989	102573350	0.412646	0.039577	GC	0.0009	2.26e-06	7355	288444	0.00309402	22.821
M00054	rs1015993	T	C	T	C	0.0041	-0.0166506	0.4684	0.513925	40633362	0.674084	0.0395926	GC	0.0009	7.31e-06	7355	288444	0.00281369	20.7474
M00054	rs1016522	A	G	A	G	0.0058	0.00995768	0.5803	0.414002	143813761	0.803608	0.040042	GC	0.0009	1.59e-10	7355	288444	0.00561491	41.5196
M00054	rs10171387	A	G	A	G	0.008	0.0248001	0.9051	0.0703336	80034280	0.74548	0.0764009	GC	0.0018	5.14e-06	7355	288444	0.00267847	19.7477
M00054	rs10225863	T	C	T	C	-0.004	0.010936	0.3949	0.535015	132225544	0.782618	0.039636	GC	0.0009	9.75e-06	7355	288444	0.00267847	19.7477
M00054	rs10495209	T	C	T	C	0.004	-0.00486703	0.4862	0.455554	223483195	0.902319	0.0396558	GC	0.0009	8.02e-06	7355	288444	0.00267847	19.7477
M00054	rs10498266	T	G	T	G	0.0043	-0.0178995	0.4674	0.527733	20223451	0.650982	0.0395657	GC	0.0009	2.35e-06	7355	288444	0.00309402	22.821
M00054	rs10750415	T	G	T	G	0.0042	0.0202071	0.3959	0.539352	99879861	0.609799	0.0395938	GC	0.0009	2.77e-06	7355	288444	0.00295221	21.7719
M00054	rs10784496	A	G	A	G	0.0045	0.0197028	0.5375	0.440313	65767191	0.621819	0.039943	GC	0.0009	5.09e-07	7355	288444	0.00338753	24.9932
M00054	rs10805503	T	C	T	C	0.0043	0.0027195	0.6272	0.344381	58094331	0.947795	0.0415345	GC	0.0009	2e-06	7355	288444	0.00309402	22.821
M00054	rs10807322	A	T	A	T	0.0043	0.00842868	0.5866	0.585211	45574880	0.833757	0.0401585	GC	0.0009	1.97e-06	7355	288444	0.00309402	22.821
M00054	rs10822056	T	C	T	C	0.0042	-0.00742551	0.5141	0.550815	62754351	0.851782	0.0397414	GC	0.0009	2.65e-06	7355	288444	0.00295221	21.7719
M00054	rs10836364	T	C	T	C	0.005	0.0152691	0.607	0.361696	35284798	0.709326	0.0409622	GC	0.001	5.73e-07	5592	288444	0.00445077	24.9911
M00054	rs10846667	T	C	T	C	0.0045	0.0351989	0.4861	0.472635	124399878	0.374589	0.0396424	GC	0.0009	1.65e-06	7355	288444	0.00338753	24.9932
M00054	rs10881004	T	C	T	C	0.0041	-0.0166036	0.4824	0.609225	46842788	0.682886	0.0406426	GC	0.0009	3.39e-06	7355	288444	0.00281369	20.7474
M00054	rs10900784	A	C	A	C	-0.0044	0.0376468	0.4158	0.652334	126179225	0.362304	0.0413254	GC	0.0009	9.74e-07	7355	288444	0.00323913	23.8947
M00054	rs10927101	A	C	A	C	-0.0046	-0.00292491	0.3738	0.602289	244010570	0.942271	0.0403907	GC	0.0009	2.72e-07	7355	288444	0.00353923	26.1164
M00054	rs10931041	T	C	T	C	-0.0042	0.0653687	0.5756	0.461348	182820835	0.101404	0.0399055	GC	0.0009	3.36e-06	7355	288444	0.00295221	21.7719
M00054	rs11678851	T	C	T	C	0.0041	0.02875	0.4138	0.603978	232961237	0.476892	0.0404185	GC	0.0009	5.94e-06	7355	288444	0.00281369	20.7474
M00054	rs11720862	T	G	T	G	-0.0046	-0.00679606	0.6034	0.443391	1797290	0.864882	0.0399385	GC	0.0009	3.58e-07	7355	288444	0.00353923	26.1164
M00054	rs11729831	T	G	T	G	0.004	0.0548911	0.6133	0.431443	11733491	0.167865	0.0398022	GC	0.0009	8.61e-06	7355	288444	0.00267847	19.7477
M00054	rs1179636	A	C	A	C	-0.0045	-0.00892156	0.5356	0.541768	75601074	0.822188	0.0396988	GC	0.001	1.83e-06	7355	288444	0.00274567	20.2445
M00054	rs11802417	T	C	T	C	-0.0041	-0.0528238	0.5816	0.445453	83810363	0.183483	0.0397139	GC	0.0009	4.47e-06	7355	288444	0.00281369	20.7474
M00054	rs11804149	T	C	T	C	0.0041	-0.013852	0.4678	0.424268	76992063	0.729296	0.0400276	GC	0.0009	4.61e-06	7355	288444	0.00281369	20.7474
M00054	rs11937375	C	G	C	G	-0.018	0.00598135	0.68	0.592738	143486474	0.885116	0.0413971	GC	0.004	6.8e-06	5592	288444	0.00360818	20.2428
M00054	rs1220605	A	G	A	G	-0.0046	-0.0958003	0.6312	0.315102	24215671	0.0241652	0.0424931	GC	0.0009	9.29e-07	7355	288444	0.00353923	26.1164
M00054	rs12278762	T	C	T	C	0.0043	-0.0365585	0.5229	0.446405	98911263	0.355207	0.0395425	GC	0.0009	1.56e-06	7355	288444	0.00309402	22.821
M00054	rs12468084	T	C	T	C	-0.0044	-0.0525452	0.5436	0.433539	229731636	0.186971	0.0398193	GC	0.0009	1.25e-06	7355	288444	0.00323913	23.8947
M00054	rs1249489	A	G	A	G	0.0042	0.0247463	0.3741	0.568556	8711944	0.535274	0.039915	GC	0.0009	3.68e-06	7355	288444	0.00295221	21.7719
M00054	rs12533939	A	T	A	T	0.0045	-0.00975385	0.3887	0.325393	158658273	0.817095	0.0421728	GC	0.0009	6.52e-07	7355	288444	0.00338753	24.9932
M00054	rs1260326	T	C	T	C	0.0042	0.00523284	0.404	0.650512	27508073	0.899676	0.0415071	GC	0.0009	2.74e-06	7355	288444	0.00295221	21.7719
M00054	rs13001325	T	C	T	C	-0.004	0.0424634	0.3823	0.670704	102322576	0.310602	0.0418788	GC	0.0009	7.45e-06	7355	288444	0.00267847	19.7477
M00054	rs13008096	A	C	A	C	-0.0042	-0.0168591	0.4038	0.679613	62565554	0.689922	0.0422576	GC	0.0009	3.32e-06	7355	288444	0.00295221	21.7719
M00054	rs13056963	T	C	T	C	0.0043	0.0257317	0.4376	0.593814	33226681	0.522819	0.0402682	GC	0.0009	5.58e-06	7355	288444	0.00309402	22.821
M00054	rs13122250	T	C	T	C	0.0062	0.0465643	0.5542	0.378692	155887136	0.255007	0.0409078	GC	0.0009	8.95e-12	7355	288444	0.00641095	47.4439
M00054	rs1330918	A	C	A	C	0.0042	0.00564241	0.6132	0.488059	22798990	0.886593	0.0395634	GC	0.0009	2.21e-06	7355	288444	0.00295221	21.7719
M00054	rs1349704	A	G	A	G	0.0044	-0.0349343	0.4611	0.582554	96906666	0.382831	0.0400305	GC	0.0009	8.31e-07	7355	288444	0.00323913	23.8947
M00054	rs1373962	T	C	T	C	0.005	-0.0503644	0.5973	0.395681	84232044	0.213801	0.0405125	GC	0.0009	2.71e-08	7355	288444	0.00417882	30.8558
M00054	rs1412972	T	G	T	G	0.0097	0.0561384	0.5006	0.433916	190276847	0.157855	0.0397489	GC	0.002	1.63e-06	1763	288444	0.0131666	23.4958
M00054	rs1418942	A	C	A	C	-0.004	-0.0615832	0.5751	0.344723	59589251	0.137953	0.0415132	GC	0.0009	7.13e-06	7355	288444	0.00267847	19.7477
M00054	rs1501803	T	C	T	C	0.0042	0.0718428	0.4152	0.576107	167003503	0.0756972	0.0404471	GC	0.0009	4.57e-06	7355	288444	0.00295221	21.7719
M00054	rs1508513	C	G	C	G	0.0042	-0.0423444	0.6354	0.73142	171082288	0.340752	0.0444475	GC	0.0009	2.36e-06	7355	288444	0.00295221	21.7719
M00054	rs1519309	T	C	T	C	-0.0044	-0.0292967	0.6544	0.239732	186093935	0.525157	0.0461064	GC	0.0009	1.21e-06	7355	288444	0.00323913	23.8947
M00054	rs154246	T	C	T	C	-0.0049	-0.0251946	0.6103	0.364962	16602342	0.538433	0.0409547	GC	0.0009	6.7e-08	7355	288444	0.004014	29.6339
M00054	rs1549225	T	C	T	C	0.0045	0.0498614	0.607	0.351254	175184946	0.227821	0.0413448	GC	0.0009	6.06e-07	7355	288444	0.00338753	24.9932
M00054	rs1559063	C	G	C	G	0.0052	0.0234992	0.6209	0.6573	172921591	0.571301	0.0415081	GC	0.0009	7.82e-09	7355	288444	0.00451827	33.3736
M00054	rs1663501	A	G	A	G	-0.0047	0.00252449	0.4634	0.500126	26846988	0.949083	0.0395329	GC	0.0009	2.44e-07	7355	288444	0.0036942	27.2642
M00054	rs16823952	T	G	T	G	-0.0083	-0.0388917	0.9069	0.0414533	185373430	0.692177	0.0982354	GC	0.0018	5.08e-06	7355	288444	0.00288254	21.2566
M00054	rs16836288	A	C	A	C	0.0131	0.0393234	0.044	0.937335	4805476	0.634419	0.082696	GC	0.0029	5.6e-06	7355	288444	0.00276669	20.3999
M00054	rs1697901	A	G	A	G	0.0049	-0.0162545	0.3501	0.699623	11019293	0.705138	0.0429563	GC	0.0009	6.31e-08	7355	288444	0.004014	29.6339
M00054	rs17114354	A	G	A	G	0.0248	0.167259	0.9874	0.0209018	74898166	0.220723	0.136581	GC	0.0053	3.52e-06	7355	288444	0.0029681	21.8894
M00054	rs17698249	A	C	A	C	-0.0041	0.0670638	0.5682	0.339771	87286332	0.107421	0.0416572	GC	0.0009	5.5e-06	7355	288444	0.00281369	20.7474
M00054	rs17744500	T	C	T	C	-0.0041	0.0284089	0.4582	0.538707	101059041	0.475053	0.0397728	GC	0.0009	4.16e-06	7355	288444	0.00281369	20.7474
M00054	rs1790398	T	C	T	C	0.0048	0.0894796	0.5227	0.601847	74090220	0.0263178	0.0402791	GC	0.0009	5.79e-08	7355	288444	0.00385246	28.4367
M00054	rs1871053	A	G	A	G	-0.0044	0.0503528	0.4514	0.595835	88743023	0.210086	0.0401753	GC	0.0009	7.68e-07	7355	288444	0.00323913	23.8947
M00054	rs1995960	A	G	A	G	-0.0047	-0.0123191	0.5949	0.407477	141995805	0.759707	0.0402762	GC	0.0009	1.63e-07	7355	288444	0.0036942	27.2642
M00054	rs1997238	A	G	A	G	0.0045	-0.052163	0.5117	0.448519	48499174	0.188094	0.0396304	GC	0.0009	6.07e-07	7355	288444	0.00338753	24.9932
M00054	rs201262	T	G	T	G	0.0047	0.00300847	0.5563	0.404615	9987382	0.940672	0.0404228	GC	0.0009	1.36e-07	7355	288444	0.0036942	27.2642
M00054	rs207938	A	G	A	G	-0.0043	-0.0283382	0.3963	0.560755	216177158	0.476095	0.0397675	GC	0.0009	1.32e-06	7355	288444	0.00309402	22.821
M00054	rs2091289	A	G	A	G	0.0043	-0.00219754	0.5943	0.37237	112316669	0.957085	0.0408371	GC	0.0009	1.5e-06	7355	288444	0.00309402	22.821
M00054	rs2111118	T	C	T	C	0.0051	0.0254501	0.6207	0.471925	54015241	0.521431	0.039695	GC	0.0009	1.21e-08	7355	288444	0.00434691	32.1024
M00054	rs2126498	T	G	T	G	-0.0042	0.015932	0.6176	0.377337	110015022	0.695232	0.0406673	GC	0.0009	2.84e-06	7355	288444	0.00295221	21.7719
M00054	rs2178260	T	C	T	C	0.0042	-0.0656787	0.4251	0.570111	62301893	0.099481	0.0398687	GC	0.0009	3.59e-06	7355	288444	0.00295221	21.7719
M00054	rs2216061	A	C	A	C	0.0043	0.0147504	0.512	0.537358	52880635	0.709573	0.039606	GC	0.0009	2.21e-06	7355	288444	0.00309402	22.821
M00054	rs2230532	T	C	T	C	0.005	-0.0171814	0.349	0.610615	96855352	0.671443	0.040506	GC	0.001	5.73e-07	5592	288444	0.00445077	24.9911
M00054	rs2349729	A	G	A	G	-0.0041	0.000401651	0.5141	0.384598	201656901	0.992111	0.0406239	GC	0.0009	6.45e-06	7355	288444	0.00281369	20.7474
M00054	rs2383131	T	C	T	C	-0.0043	-0.0180689	0.4403	0.608667	19902824	0.656426	0.0406177	GC	0.0009	3.05e-06	7355	288444	0.00309402	22.821
M00054	rs2432	T	C	T	C	0.0046	0.0117605	0.4713	0.437746	114089358	0.767347	0.0397522	GC	0.0009	4.28e-07	7355	288444	0.00353923	26.1164
M00054	rs2484178	T	C	T	C	0.0043	0.016008	0.6063	0.34824	27402870	0.699447	0.0414642	GC	0.0009	1.75e-06	7355	288444	0.00309402	22.821
M00054	rs2505644	T	C	T	C	0.005	0.00312439	0.558	0.441314	43679650	0.937857	0.040075	GC	0.001	5.73e-07	5592	288444	0.00445077	24.9911
M00054	rs2510595	A	G	A	G	-0.0045	0.0235429	0.6113	0.453833	106992765	0.554036	0.0397871	GC	0.0009	4.99e-07	7355	288444	0.00338753	24.9932
M00054	rs2520117	A	G	A	G	0.0045	0.107892	0.4545	0.5122	26564978	0.00589413	0.0391819	GC	0.0009	5.06e-07	7355	288444	0.00338753	24.9932
M00054	rs2580344	T	C	T	C	0.0044	0.0444134	0.6238	0.346371	121289776	0.283299	0.0413942	GC	0.0009	7.98e-07	7355	288444	0.00323913	23.8947
M00054	rs2604365	T	G	T	G	0.0044	0.0298153	0.6371	0.387278	15756806	0.464692	0.0407791	GC	0.0009	1.45e-06	7355	288444	0.00323913	23.8947
M00054	rs2658761	T	C	T	C	-0.0048	-0.000329381	0.4343	0.542978	56391808	0.993384	0.0397233	GC	0.0009	6.75e-08	7355	288444	0.00385246	28.4367
M00054	rs2662269	A	C	A	C	0.0045	-0.0875973	0.417	0.737498	98740813	0.0499057	0.044675	GC	0.0009	7.12e-07	7355	288444	0.00338753	24.9932
M00054	rs2688858	T	C	T	C	0.0043	-0.0264385	0.5742	0.445191	14722994	0.50562	0.039717	GC	0.0009	2.84e-06	7355	288444	0.00309402	22.821
M00054	rs2717586	A	G	A	G	0.0043	0.0731512	0.3962	0.631445	142816466	0.0742215	0.0409755	GC	0.0009	2.31e-06	7355	288444	0.00309402	22.821
M00054	rs2722407	A	G	A	G	0.0041	0.0348924	0.587	0.420411	24331967	0.382771	0.0399774	GC	0.0009	6.47e-06	7355	288444	0.00281369	20.7474
M00054	rs2769419	A	G	A	G	0.004	-0.0328067	0.4777	0.584131	115635496	0.412501	0.0400326	GC	0.0009	6.16e-06	7355	288444	0.00267847	19.7477
M00054	rs2798184	T	C	T	C	-0.0049	-0.0644166	0.4314	0.491487	108553710	0.105301	0.0397711	GC	0.0009	6.37e-08	7355	288444	0.004014	29.6339
M00054	rs2813760	A	G	A	G	0.0044	0.00335849	0.5775	0.532275	90103803	0.932741	0.0397942	GC	0.0009	1.19e-06	7355	288444	0.00323913	23.8947
M00054	rs2834164	A	C	A	C	-0.0045	0.0222616	0.5041	0.499149	33249643	0.572513	0.039446	GC	0.0009	4.76e-07	7355	288444	0.00338753	24.9932
M00054	rs284191	A	G	A	G	-0.006	-0.0101737	0.615	0.367056	91770491	0.804721	0.0411489	GC	0.001	1.97e-09	5592	288444	0.00639659	35.9871
M00054	rs2868072	A	G	A	G	0.004	-0.00574114	0.4829	0.472006	39313525	0.88452	0.0395283	GC	0.0009	9.04e-06	7355	288444	0.00267847	19.7477
M00054	rs295142	A	G	A	G	-0.0048	-0.0151177	0.5909	0.364266	200346993	0.712338	0.0410006	GC	0.0009	1.54e-07	7355	288444	0.00385246	28.4367
M00054	rs2966079	T	C	T	C	-0.0042	0.0574772	0.5425	0.421756	81478201	0.152029	0.0401265	GC	0.0009	2.53e-06	7355	288444	0.00295221	21.7719
M00054	rs2970335	A	C	A	C	0.0044	-0.0642237	0.4039	0.690016	14303855	0.1302	0.0424392	GC	0.0009	1.02e-06	7355	288444	0.00323913	23.8947
M00054	rs2977272	T	C	T	C	0.005	0.0514303	0.341	0.755856	17210457	0.266451	0.0462805	GC	0.001	5.73e-07	5592	288444	0.00445077	24.9911
M00054	rs33980	C	G	C	G	-0.0077	0.0809005	0.9071	0.886945	142562428	0.195956	0.0625604	GC	0.0017	9.11e-06	7355	288444	0.00278158	20.51
M00054	rs341973	T	C	T	C	0.005	0.0186769	0.493	0.555879	5226477	0.640966	0.0400492	GC	0.001	5.73e-07	5592	288444	0.00445077	24.9911
M00054	rs3742929	T	C	T	C	-0.0044	-0.0116012	0.512	0.450094	32695976	0.770013	0.0396818	GC	0.0009	1.01e-06	7355	288444	0.00323913	23.8947
M00054	rs3751181	A	G	A	G	0.0041	0.0180072	0.6085	0.478966	125141989	0.648614	0.0395164	GC	0.0009	5.19e-06	7355	288444	0.00281369	20.7474
M00054	rs3772343	A	C	A	C	0.028	0.15357	0.987	0.0372138	1232032	0.144606	0.105268	GC	0.006	3.06e-06	5592	288444	0.00387934	21.77
M00054	rs3773729	T	C	T	C	0.004	0.000617625	0.6291	0.270058	53170829	0.988901	0.0443973	GC	0.0009	8.57e-06	7355	288444	0.00267847	19.7477
M00054	rs3780494	T	C	T	C	-0.023	-0.0428577	0.9855	0.0167676	33126226	0.784534	0.156749	GC	0.0051	7.02e-06	7355	288444	0.00275761	20.3328
M00054	rs38271	A	G	A	G	-0.0051	-0.0169478	0.5925	0.379702	14267406	0.67558	0.0404964	GC	0.0009	1.19e-08	7355	288444	0.00434691	32.1024
M00054	rs3927971	T	C	T	C	0.0042	0.0133728	0.5178	0.457731	8635972	0.738764	0.0400997	GC	0.0009	8.98e-06	7355	288444	0.00295221	21.7719
M00054	rs4063769	T	C	T	C	-0.0043	-0.0520963	0.5301	0.530885	131973814	0.188821	0.0396448	GC	0.0009	1.3e-06	7355	288444	0.00309402	22.821
M00054	rs4144737	A	G	A	G	0.004	0.0251506	0.5818	0.342818	129748936	0.543528	0.0414012	GC	0.0009	9.86e-06	7355	288444	0.00267847	19.7477
M00054	rs42162	T	C	T	C	0.004	0.0350971	0.5492	0.442877	106835482	0.376278	0.0396678	GC	0.0009	8.22e-06	7355	288444	0.00267847	19.7477
M00054	rs428185	T	C	T	C	-0.0045	-0.00773166	0.5851	0.463629	47852733	0.84486	0.0395117	GC	0.0009	6.25e-07	7355	288444	0.00338753	24.9932
M00054	rs4306882	T	G	T	G	-0.0057	0.00727863	0.6153	0.438293	21021092	0.855114	0.0398617	GC	0.0009	2.52e-10	7355	288444	0.005424	40.1002
M00054	rs430727	T	C	T	C	0.0041	0.0392689	0.4628	0.593289	41087073	0.327983	0.0401446	GC	0.0009	5.13e-06	7355	288444	0.00281369	20.7474
M00054	rs4611118	A	G	A	G	-0.0044	0.00590795	0.609	0.489557	120635608	0.880966	0.0394536	GC	0.0009	9.41e-07	7355	288444	0.00323913	23.8947
M00054	rs4615256	A	G	A	G	0.0049	0.0378178	0.5327	0.556737	63405040	0.342237	0.0398185	GC	0.0009	4.99e-08	7355	288444	0.004014	29.6339
M00054	rs4684599	T	C	T	C	-0.0042	-0.0117643	0.6319	0.428233	8584886	0.768297	0.0399326	GC	0.0009	2.89e-06	7355	288444	0.00295221	21.7719
M00054	rs4686980	T	C	T	C	0.005	-0.0316242	0.361	0.617762	188585063	0.439711	0.0409278	GC	0.001	5.73e-07	5592	288444	0.00445077	24.9911
M00054	rs4695289	A	G	A	G	-0.0045	0.0145163	0.3489	0.68281	43963693	0.735463	0.0429645	GC	0.0009	7.95e-07	7355	288444	0.00338753	24.9932
M00054	rs4702007	A	G	A	G	-0.0041	-0.0148551	0.3929	0.505177	14006197	0.706501	0.0394496	GC	0.0009	6.11e-06	7355	288444	0.00281369	20.7474
M00054	rs4751282	T	C	T	C	0.0045	0.0243972	0.5421	0.517701	127366417	0.539403	0.0397531	GC	0.0009	7.41e-07	7355	288444	0.00338753	24.9932
M00054	rs4755291	A	G	A	G	-0.0041	0.0615397	0.4644	0.535996	44800371	0.120081	0.0395898	GC	0.0009	5.25e-06	7355	288444	0.00281369	20.7474
M00054	rs4849291	C	G	C	G	0.0041	0.00569203	0.6092	0.643686	113836522	0.889673	0.0410329	GC	0.0009	5.93e-06	7355	288444	0.00281369	20.7474
M00054	rs4870304	A	G	A	G	0.0041	-0.0140564	0.5823	0.333126	154670709	0.739915	0.0423429	GC	0.0009	8.31e-06	7355	288444	0.00281369	20.7474
M00054	rs4880888	A	G	A	G	-0.0046	0.0151391	0.4785	0.519214	1619432	0.701635	0.0395157	GC	0.0009	3.24e-07	7355	288444	0.00353923	26.1164
M00054	rs4926571	T	C	T	C	-0.0048	-0.039482	0.5231	0.399263	52630942	0.32814	0.0403757	GC	0.0009	9.03e-08	7355	288444	0.00385246	28.4367
M00054	rs4958379	A	G	A	G	-0.005	0.0109301	0.433	0.62657	154630481	0.788829	0.0408099	GC	0.0009	2.18e-08	7355	288444	0.00417882	30.8558
M00054	rs4972588	A	G	A	G	-0.0046	0.0483295	0.5138	0.476791	173579862	0.222819	0.0396447	GC	0.0009	3.74e-07	7355	288444	0.00353923	26.1164
M00054	rs4989308	A	G	A	G	-0.0045	0.000756104	0.3746	0.701463	114368048	0.986026	0.0431687	GC	0.0009	8.43e-07	7355	288444	0.00338753	24.9932
M00054	rs502654	T	C	T	C	-0.0046	-0.0261312	0.559	0.472543	30588654	0.510966	0.0397533	GC	0.0009	2.6e-07	7355	288444	0.00353923	26.1164
M00054	rs575257	A	G	A	G	-0.0042	0.0440173	0.6005	0.455736	79158025	0.266037	0.0395755	GC	0.0009	3.51e-06	7355	288444	0.00295221	21.7719
M00054	rs5997110	T	C	T	C	-0.005	-0.00761041	0.523	0.569467	26640541	0.848747	0.0399043	GC	0.001	5.73e-07	5592	288444	0.00445077	24.9911
M00054	rs6001129	T	C	T	C	-0.009	0.103045	0.134	0.912916	22151947	0.135507	0.0690309	GC	0.002	6.8e-06	5592	288444	0.00360818	20.2428
M00054	rs603446	T	C	T	C	0.0051	0.0203021	0.4448	0.640433	116783719	0.622808	0.0412751	GC	0.0009	1.38e-08	7355	288444	0.00434691	32.1024
M00054	rs6077611	T	G	T	G	-0.0041	0.0407431	0.4794	0.465772	9913043	0.304694	0.0396944	GC	0.0009	5.32e-06	7355	288444	0.00281369	20.7474
M00054	rs6110544	T	C	T	C	0.004	-0.0696184	0.4394	0.443888	15186129	0.0796104	0.0397149	GC	0.0009	7.01e-06	7355	288444	0.00267847	19.7477
M00054	rs6130271	T	C	T	C	-0.004	0.0349478	0.5352	0.467072	42983785	0.378616	0.0396932	GC	0.0009	7.4e-06	7355	288444	0.00267847	19.7477
M00054	rs6435723	T	C	T	C	-0.008	0.044137	0.8977	0.104332	212715999	0.494865	0.0646609	GC	0.0018	6.91e-06	7355	288444	0.00267847	19.7477
M00054	rs6454864	T	C	T	C	0.004	-0.0202357	0.3705	0.521066	91525176	0.60914	0.0395768	GC	0.0009	8.87e-06	7355	288444	0.00267847	19.7477
M00054	rs6480970	A	G	A	G	-0.0049	-0.0844264	0.6159	0.34249	52808904	0.0427228	0.041663	GC	0.0009	4.29e-08	7355	288444	0.004014	29.6339
M00054	rs6517254	T	C	T	C	-0.0042	-0.00695257	0.3971	0.698623	34707992	0.871841	0.0430978	GC	0.0009	3.12e-06	7355	288444	0.00295221	21.7719
M00054	rs6534667	C	G	C	G	-0.0043	0.046337	0.4186	0.361355	128145333	0.259957	0.0411339	GC	0.0009	1.49e-06	7355	288444	0.00309402	22.821
M00054	rs6537156	T	C	T	C	0.004	0.000139915	0.4485	0.534572	138146048	0.997174	0.0395088	GC	0.0009	8.09e-06	7355	288444	0.00267847	19.7477
M00054	rs6586235	A	C	A	C	0.0043	-0.0157408	0.4598	0.455609	41754276	0.691457	0.0396614	GC	0.0009	1.62e-06	7355	288444	0.00309402	22.821
M00054	rs6685230	T	C	T	C	-0.0042	-0.0741489	0.3976	0.713486	168398916	0.0972971	0.0447191	GC	0.0009	7.78e-06	7355	288444	0.00295221	21.7719
M00054	rs6730726	A	G	A	G	-0.004	0.0432816	0.5312	0.431366	204289630	0.276968	0.0398118	GC	0.0009	7.17e-06	7355	288444	0.00267847	19.7477
M00054	rs6747650	A	G	A	G	-0.0041	-0.0853892	0.5825	0.376923	3447736	0.0363521	0.0407982	GC	0.0009	4.36e-06	7355	288444	0.00281369	20.7474
M00054	rs6759991	T	G	T	G	0.0076	-0.0793209	0.8623	0.186045	75469690	0.119605	0.0509633	GC	0.0016	2.52e-06	7355	288444	0.00305826	22.5564
M00054	rs6819555	A	G	A	G	-0.0043	-0.112396	0.5862	0.443316	27340548	0.00463959	0.0397014	GC	0.0009	3.69e-06	7355	288444	0.00309402	22.821
M00054	rs682359	T	G	T	G	0.0044	0.0229096	0.5812	0.36571	42134635	0.575851	0.0409499	GC	0.0009	6.54e-07	7355	288444	0.00323913	23.8947
M00054	rs6826247	T	C	T	C	0.0048	-0.0571568	0.5071	0.521886	160714416	0.14936	0.0396427	GC	0.0009	8.8e-08	7355	288444	0.00385246	28.4367
M00054	rs688627	T	C	T	C	0.0042	0.0471401	0.5878	0.424799	43582612	0.237601	0.0399152	GC	0.0009	3.62e-06	7355	288444	0.00295221	21.7719
M00054	rs6910731	A	G	A	G	0.0041	-0.0196946	0.4497	0.61826	23415234	0.628995	0.0407636	GC	0.0009	6.68e-06	7355	288444	0.00281369	20.7474
M00054	rs6935961	A	G	A	G	-0.0056	-0.0746311	0.5578	0.340762	125315204	0.0726039	0.0415701	GC	0.0009	3.75e-10	7355	288444	0.00523634	38.7055
M00054	rs699856	T	C	T	C	0.004	-0.00686302	0.3661	0.575925	74623452	0.863551	0.0399347	GC	0.0009	8.01e-06	7355	288444	0.00267847	19.7477
M00054	rs7006068	T	C	T	C	0.0045	0.0558873	0.6264	0.441553	141646536	0.159972	0.0397728	GC	0.0009	4.8e-07	7355	288444	0.00338753	24.9932
M00054	rs7009696	T	C	T	C	0.0041	-0.0557533	0.6243	0.383649	71819482	0.167966	0.0404371	GC	0.0009	6.17e-06	7355	288444	0.00281369	20.7474
M00054	rs710580	A	C	A	C	-0.005	0.0184442	0.3566	0.643727	190091374	0.654794	0.0412518	GC	0.0009	3.57e-08	7355	288444	0.00417882	30.8558
M00054	rs7109477	A	G	A	G	-0.0047	0.00707656	0.4588	0.534393	21392234	0.857696	0.0394661	GC	0.0009	1.89e-07	7355	288444	0.0036942	27.2642
M00054	rs719564	A	G	A	G	0.0044	-0.0354608	0.6101	0.351452	241161953	0.389885	0.0412419	GC	0.0009	1.28e-06	7355	288444	0.00323913	23.8947
M00054	rs7230740	A	C	A	C	0.0044	-0.00910056	0.6655	0.371953	3636289	0.8238	0.040872	GC	0.0009	1.56e-06	7355	288444	0.00323913	23.8947
M00054	rs7246393	A	G	A	G	0.0043	0.0672457	0.5222	0.517123	23206003	0.0887585	0.0395103	GC	0.0009	1.55e-06	7355	288444	0.00309402	22.821
M00054	rs7463805	T	C	T	C	-0.0053	-0.00193219	0.5213	0.531178	109741443	0.961019	0.0395332	GC	0.0009	4.6e-09	7355	288444	0.0046929	34.6696
M00054	rs7505177	T	G	T	G	-0.0043	0.0501216	0.4132	0.589579	77508936	0.211761	0.0401378	GC	0.0009	5.86e-06	7355	288444	0.00309402	22.821
M00054	rs7584842	T	C	T	C	-0.005	0.0208072	0.5377	0.402202	11616134	0.604639	0.0401883	GC	0.0009	4.15e-08	7355	288444	0.00417882	30.8558
M00054	rs7594598	A	C	A	C	0.004	-0.011709	0.4257	0.627333	30803737	0.775017	0.0409663	GC	0.0009	9.5e-06	7355	288444	0.00267847	19.7477
M00054	rs7638383	A	G	A	G	0.0047	0.091523	0.3984	0.693101	4952656	0.0320435	0.0426905	GC	0.0009	1.64e-07	7355	288444	0.0036942	27.2642
M00054	rs7810390	A	G	A	G	-0.0045	-0.0519786	0.5928	0.385804	83032781	0.200185	0.0405757	GC	0.0009	5.61e-07	7355	288444	0.00338753	24.9932
M00054	rs7843149	T	C	T	C	-0.0041	0.0580545	0.3896	0.644765	90462733	0.160623	0.0413794	GC	0.0009	6.55e-06	7355	288444	0.00281369	20.7474
M00054	rs8006663	A	G	A	G	-0.0046	-0.0581037	0.4556	0.487847	68704286	0.141701	0.0395401	GC	0.0009	3.02e-07	7355	288444	0.00353923	26.1164
M00054	rs8021242	T	C	T	C	0.0049	-0.0156844	0.5899	0.401671	21930794	0.69646	0.0402056	GC	0.0009	5.18e-08	7355	288444	0.004014	29.6339
M00054	rs8088963	A	G	A	G	0.0044	0.035659	0.6387	0.411479	61380081	0.376474	0.0403195	GC	0.0009	8.29e-07	7355	288444	0.00323913	23.8947
M00054	rs8110890	T	G	T	G	0.0045	0.00479423	0.4741	0.516179	19737676	0.90397	0.0397375	GC	0.0009	7.51e-07	7355	288444	0.00338753	24.9932
M00054	rs860916	A	G	A	G	-0.0047	0.0475566	0.4232	0.533223	62998306	0.230819	0.0396883	GC	0.0009	1.51e-07	7355	288444	0.0036942	27.2642
M00054	rs875184	T	C	T	C	-0.0041	0.110837	0.403	0.59892	170697358	0.00614979	0.0404562	GC	0.0009	5.69e-06	7355	288444	0.00281369	20.7474
M00054	rs875283	A	G	A	G	-0.0043	0.0167316	0.4896	0.573329	51264231	0.675347	0.0399492	GC	0.0009	2.34e-06	7355	288444	0.00309402	22.821
M00054	rs881562	T	G	T	G	0.0044	0.0275035	0.4978	0.451385	7710882	0.492846	0.0401049	GC	0.0009	1.45e-06	7355	288444	0.00323913	23.8947
M00054	rs893922	A	G	A	G	0.0042	-0.0436125	0.366	0.576864	109297864	0.27575	0.0400145	GC	0.0009	3.95e-06	7355	288444	0.00295221	21.7719
M00054	rs915281	T	C	T	C	-0.0041	-0.00858825	0.5076	0.461249	117205684	0.82842	0.0396267	GC	0.0009	4.42e-06	7355	288444	0.00281369	20.7474
M00054	rs928963	A	C	A	C	0.0042	-0.0369605	0.3985	0.594675	13522374	0.359794	0.0403605	GC	0.0009	3.62e-06	7355	288444	0.00295221	21.7719
M00054	rs9315440	A	G	A	G	0.0048	-0.0897105	0.5843	0.367394	36719852	0.0279647	0.0408186	GC	0.0009	6.71e-08	7355	288444	0.00385246	28.4367
M00054	rs9330454	A	G	A	G	-0.0066	-0.0279655	0.4006	0.643143	89814067	0.501216	0.0415797	GC	0.0015	6.04e-06	7355	288444	0.00262531	19.3547
M00054	rs937382	T	C	T	C	-0.0046	-0.024963	0.4466	0.586814	189050378	0.536545	0.0403902	GC	0.0009	2.31e-07	7355	288444	0.00353923	26.1164
M00054	rs938040	T	C	T	C	0.0074	0.0265255	0.107	0.898979	63978423	0.68196	0.0647293	GC	0.0017	9.12e-06	7355	288444	0.0025696	18.9429
M00054	rs9464137	A	C	A	C	0.0041	0.00671233	0.5592	0.457077	54805028	0.865692	0.0396867	GC	0.0009	4.45e-06	7355	288444	0.00281369	20.7474
M00054	rs9511152	A	G	A	G	-0.005	-0.0209581	0.559	0.468223	19022627	0.59783	0.0397293	GC	0.0009	2.99e-08	7355	288444	0.00417882	30.8558
M00054	rs9517869	T	C	T	C	-0.0046	0.0614463	0.3661	0.66205	99745988	0.143043	0.0419557	GC	0.0009	3.46e-07	7355	288444	0.00353923	26.1164
M00054	rs9523030	T	G	T	G	0.0043	-0.0841094	0.6269	0.334224	90610046	0.0457889	0.0421108	GC	0.0009	5.65e-06	7355	288444	0.00309402	22.821
M00054	rs9541214	T	C	T	C	-0.0042	-0.0106323	0.653	0.358377	34538687	0.79613	0.0411533	GC	0.0009	3.8e-06	7355	288444	0.00295221	21.7719
M00054	rs9543391	T	G	T	G	0.0041	-0.021403	0.3993	0.692013	73541003	0.61663	0.0427519	GC	0.0009	6.39e-06	7355	288444	0.00281369	20.7474
M00054	rs9610322	A	G	A	G	-0.0043	-0.0144223	0.5195	0.471094	35584126	0.715558	0.0395782	GC	0.0009	1.12e-06	7355	288444	0.00309402	22.821
M00054	rs9646527	A	T	A	T	0.004	0.0121096	0.3795	0.374062	27169773	0.766906	0.0408524	GC	0.0009	9e-06	7355	288444	0.00267847	19.7477
M00054	rs9649963	T	C	T	C	0.0041	0.0205258	0.634	0.381488	130685570	0.613785	0.0406711	GC	0.0009	5.84e-06	7355	288444	0.00281369	20.7474
M00054	rs972459	T	C	T	C	0.005	-0.0249692	0.5787	0.423282	192137708	0.531451	0.0399001	GC	0.0009	1.97e-08	7355	288444	0.00417882	30.8558
M00054	rs993927	T	G	T	G	0.0042	-0.0216577	0.3773	0.656285	52574924	0.601521	0.0414729	GC	0.0009	2.64e-06	7355	288444	0.00295221	21.7719
M00054	rs9948912	A	G	A	G	0.004	-0.0391723	0.3616	0.672985	37273678	0.352493	0.0421315	GC	0.0009	9.58e-06	7355	288444	0.00267847	19.7477
M00054	rs9950125	A	G	A	G	-0.004	0.127274	0.4521	0.560103	53022174	0.00128994	0.0395481	GC	0.0009	7.72e-06	7355	288444	0.00267847	19.7477
M00054	rs9989564	A	G	A	G	-0.0042	0.0126437	0.5142	0.528127	43725394	0.748244	0.0393937	GC	0.0009	3.1e-06	7355	288444	0.00295221	21.7719
M00059	rs1527683	T	C	T	C	0.0061	0.0152681	0.8	0.189946	74357253	0.761332	0.0502683	GC	0.0013	2.17e-06	7355	288444	0.00298464	22.0118
M00059	rs16868246	C	G	C	G	0.0097	-0.0817838	0.2113	0.160846	9976681	0.129899	0.0540006	GC	0.0013	1.78e-14	7355	288444	0.00751275	55.6594
M00059	rs2176664	T	C	T	C	-0.0059	0.0101683	0.2846	0.614919	12616554	0.802364	0.0406262	GC	0.0012	2.03e-06	7355	288444	0.00327592	24.167
M00059	rs4288369	C	G	C	G	-0.0453	-0.0859822	0.0134	0.012544	77754490	0.625626	0.176232	GC	0.0102	9.31e-06	1762	288444	0.0110702	19.7017
M00059	rs4768741	C	G	C	G	-0.015	-0.0874125	0.9153	0.909487	46676322	0.21099	0.0698826	GC	0.0032	3.52e-06	1762	288444	0.0123167	21.9477
M00059	rs7014133	A	G	A	G	-0.0561	0.53324	0.0119	0.996295	130820256	0.0906588	0.315166	GC	0.0109	2.74e-07	1762	288444	0.0148111	26.4594
M00059	rs715	T	C	T	C	0.0059	-0.013548	0.7135	0.312637	210678331	0.752317	0.0429297	GC	0.0012	1.65e-06	7355	288444	0.00327592	24.167
M00060	rs10004285	A	G	A	G	0.005	-0.00534847	0.374	0.537773	58693550	0.8931	0.0398002	GC	0.001	5.73e-07	5589	288444	0.00445315	24.9911
M00060	rs1003887	T	C	T	C	-0.005	0.00835342	0.651	0.272194	17816591	0.852071	0.0447962	GC	0.001	5.73e-07	5589	288444	0.00445315	24.9911
M00060	rs10190188	T	C	T	C	0.005	0.0539387	0.662	0.375936	49667016	0.188802	0.0410452	GC	0.001	5.73e-07	5589	288444	0.00445315	24.9911
M00060	rs1025466	T	C	T	C	-0.0041	-0.00320976	0.4062	0.532435	159906529	0.93602	0.0399853	GC	0.0009	6.25e-06	7351	288444	0.00281522	20.7474
M00060	rs10258601	A	G	A	G	0.0044	0.100124	0.4382	0.535219	51303412	0.0113055	0.0395263	GC	0.0009	6.73e-07	7351	288444	0.00324089	23.8947
M00060	rs1038555	T	C	T	C	-0.004	-0.0802169	0.4023	0.540475	153350240	0.0447981	0.0399776	GC	0.0009	7.99e-06	7351	288444	0.00267993	19.7477
M00060	rs1043991	T	C	T	C	0.0048	-0.0246452	0.6375	0.309072	109130719	0.563474	0.0426616	GC	0.0009	8.33e-08	7351	288444	0.00385455	28.4367
M00060	rs10487377	A	G	A	G	0.0046	-0.0195052	0.5764	0.446488	117820200	0.622752	0.0396484	GC	0.0009	4.09e-07	7351	288444	0.00354114	26.1163
M00060	rs10500907	A	G	A	G	0.0042	0.0464538	0.3597	0.642831	21393581	0.260252	0.0412631	GC	0.0009	3.55e-06	7351	288444	0.00295381	21.7719
M00060	rs10736117	A	G	A	G	-0.004	0.093732	0.6265	0.317623	81291771	0.0266606	0.0422892	GC	0.0009	8.5e-06	7351	288444	0.00267993	19.7477
M00060	rs10763843	A	G	A	G	-0.0042	-0.00627248	0.4283	0.644931	30869662	0.87883	0.0411437	GC	0.0009	3.45e-06	7351	288444	0.00295381	21.7719
M00060	rs10763940	A	G	A	G	0.0048	-0.0432807	0.3654	0.620391	33462432	0.286566	0.0406131	GC	0.0009	1.17e-07	7351	288444	0.00385455	28.4367
M00060	rs10798580	A	G	A	G	-0.0042	0.0566186	0.4216	0.627559	177895419	0.166467	0.0409199	GC	0.0009	3.64e-06	7351	288444	0.00295381	21.7719
M00060	rs10810580	T	C	T	C	0.0046	0.0832565	0.5583	0.45221	16629925	0.0362543	0.0397584	GC	0.0009	3.28e-07	7351	288444	0.00354114	26.1163
M00060	rs10828678	A	G	A	G	0.004	0.115438	0.5105	0.453559	24591783	0.00325522	0.0392305	GC	0.0009	7.2e-06	7351	288444	0.00267993	19.7477
M00060	rs10887020	T	C	T	C	0.004	-0.0541559	0.5133	0.551773	121903773	0.170972	0.0395563	GC	0.0009	7.29e-06	7351	288444	0.00267993	19.7477
M00060	rs10923016	A	G	A	G	0.0053	8.44e-05	0.6191	0.519727	88050584	0.998297	0.0395164	GC	0.0009	2.88e-09	7351	288444	0.00469544	34.6696
M00060	rs10937762	A	G	A	G	0.0044	0.0341621	0.5674	0.446253	6916952	0.393961	0.0400749	GC	0.0009	1.53e-06	7351	288444	0.00324089	23.8947
M00060	rs10954411	A	T	A	T	0.0043	0.0303963	0.3772	0.310076	133156748	0.475086	0.0425582	GC	0.0009	1.81e-06	7351	288444	0.0030957	22.8209
M00060	rs10973683	A	C	A	C	-0.0041	0.0386296	0.4002	0.587233	38151271	0.335551	0.0401141	GC	0.0009	6.54e-06	7351	288444	0.00281522	20.7474
M00060	rs11007082	T	G	T	G	0.0043	0.0452893	0.3779	0.676606	18801636	0.282748	0.0421622	GC	0.0009	1.84e-06	7351	288444	0.0030957	22.8209
M00060	rs1104999	T	C	T	C	0.0041	0.0120962	0.4822	0.543664	117218816	0.760389	0.0396638	GC	0.0009	3.51e-06	7351	288444	0.00281522	20.7474
M00060	rs11117808	A	C	A	C	0.004	-0.0182833	0.4457	0.404558	217223450	0.649911	0.0402816	GC	0.0009	8.4e-06	7351	288444	0.00267993	19.7477
M00060	rs11124743	A	G	A	G	0.0043	-0.0214038	0.6354	0.379238	40498499	0.598767	0.0406781	GC	0.0009	1.91e-06	7351	288444	0.0030957	22.8209
M00060	rs11144511	T	C	T	C	-0.0042	-0.0221322	0.4497	0.490652	75603315	0.58395	0.0404151	GC	0.0009	8.42e-06	7351	288444	0.00295381	21.7719
M00060	rs11183620	A	G	A	G	0.0041	-0.002246	0.4676	0.642549	46818587	0.956863	0.0415226	GC	0.0009	4.68e-06	7351	288444	0.00281522	20.7474
M00060	rs11203041	A	G	A	G	-0.0043	0.0165385	0.4458	0.559427	89229129	0.677091	0.0397144	GC	0.0009	1.95e-06	7351	288444	0.0030957	22.8209
M00060	rs11578928	A	C	A	C	0.0041	-0.0256533	0.4246	0.489264	84461067	0.517448	0.0396322	GC	0.0009	4.75e-06	7351	288444	0.00281522	20.7474
M00060	rs11657125	T	C	T	C	0.0041	-0.0346536	0.5604	0.454139	68771410	0.381414	0.0395908	GC	0.0009	5.71e-06	7351	288444	0.00281522	20.7474
M00060	rs11868948	A	G	A	G	-0.0042	-0.0518721	0.6435	0.409292	10310725	0.197146	0.0402195	GC	0.0009	4.63e-06	7351	288444	0.00295381	21.7719
M00060	rs11952637	A	G	A	G	0.0043	0.0410142	0.4212	0.564271	109154467	0.303398	0.0398515	GC	0.0009	4.31e-06	7351	288444	0.0030957	22.8209
M00060	rs11988092	T	C	T	C	-0.0046	0.0632385	0.6185	0.468744	84742643	0.111654	0.0397526	GC	0.0009	3.29e-07	7351	288444	0.00354114	26.1163
M00060	rs11999261	A	T	A	T	-0.0087	-0.12227	0.0943	0.0729171	105002194	0.103842	0.0751732	GC	0.0017	6.56e-07	7351	288444	0.00355017	26.1832
M00060	rs12047618	T	G	T	G	0.0046	-0.0130631	0.3271	0.682649	203114880	0.75874	0.042532	GC	0.0009	4.25e-07	7351	288444	0.00354114	26.1163
M00060	rs12196614	A	T	A	T	0.0107	-0.151821	0.9386	0.879927	50083222	0.012156	0.0605446	GC	0.0024	6.42e-06	7351	288444	0.00269666	19.8713
M00060	rs12344504	T	C	T	C	-0.004	-0.00148236	0.5957	0.383651	19848469	0.970856	0.0405741	GC	0.0009	6.7e-06	7351	288444	0.00267993	19.7477
M00060	rs12468540	A	G	A	G	0.0041	-0.0342918	0.5563	0.448937	35223251	0.386874	0.03963	GC	0.0009	5.76e-06	7351	288444	0.00281522	20.7474
M00060	rs12498703	A	G	A	G	-0.0042	0.000518012	0.5998	0.434511	154933824	0.989638	0.0398878	GC	0.0009	2.86e-06	7351	288444	0.00295381	21.7719
M00060	rs12517096	A	G	A	G	0.0041	0.0150538	0.422	0.547548	120289249	0.704174	0.0396475	GC	0.0009	8.41e-06	7351	288444	0.00281522	20.7474
M00060	rs12612007	A	G	A	G	0.0044	-0.0888727	0.3461	0.704469	107254478	0.0401024	0.0432956	GC	0.0009	1.2e-06	7351	288444	0.00324089	23.8947
M00060	rs1278312	T	C	T	C	-0.0042	0.0220435	0.4008	0.592844	126125634	0.583233	0.0401763	GC	0.0009	2.87e-06	7351	288444	0.00295381	21.7719
M00060	rs1292666	T	C	T	C	0.0045	-0.0344156	0.4667	0.500454	10848355	0.385743	0.0396785	GC	0.0009	6.44e-07	7351	288444	0.00338937	24.9932
M00060	rs13130810	T	C	T	C	0.004	0.071767	0.4401	0.62355	176226545	0.0783141	0.0407638	GC	0.0009	7.79e-06	7351	288444	0.00267993	19.7477
M00060	rs13147572	A	G	A	G	-0.0047	0.0904289	0.5809	0.487468	18291521	0.0224378	0.0396119	GC	0.0009	1.99e-07	7351	288444	0.00369621	27.2642
M00060	rs13165077	A	G	A	G	0.0041	-0.0587964	0.3821	0.612705	121470659	0.147769	0.0406205	GC	0.0009	8.98e-06	7351	288444	0.00281522	20.7474
M00060	rs1334318	A	G	A	G	0.0044	-0.0342967	0.3572	0.571813	96631734	0.391939	0.0400613	GC	0.0009	1.01e-06	7351	288444	0.00324089	23.8947
M00060	rs1360820	A	G	A	G	-0.0042	0.0279051	0.4963	0.48469	92901954	0.479498	0.0394636	GC	0.0009	2.15e-06	7351	288444	0.00295381	21.7719
M00060	rs1368532	T	C	T	C	-0.004	-0.040916	0.3842	0.575396	125591806	0.305963	0.0399677	GC	0.0009	8.86e-06	7351	288444	0.00267993	19.7477
M00060	rs1428203	T	G	T	G	0.0045	0.0193974	0.4117	0.545685	24164504	0.625824	0.0397803	GC	0.0009	5.51e-07	7351	288444	0.00338937	24.9932
M00060	rs1440581	T	C	T	C	-0.0081	0.00512094	0.4592	0.489019	88305270	0.897695	0.0398288	GC	0.0009	1.44e-19	7351	288444	0.0108988	80.978
M00060	rs1463301	T	C	T	C	-0.0049	-0.0368858	0.5742	0.467207	61535531	0.351826	0.0396173	GC	0.0009	7.49e-08	7351	288444	0.00401618	29.6339
M00060	rs1519309	T	C	T	C	-0.0043	-0.0292967	0.6543	0.239732	186093935	0.525157	0.0461064	GC	0.0009	1.87e-06	7351	288444	0.0030957	22.8209
M00060	rs1541245	T	C	T	C	-0.0048	0.0679213	0.5318	0.45233	164980891	0.0877849	0.0397853	GC	0.0009	7.99e-08	7351	288444	0.00385455	28.4367
M00060	rs1558789	A	C	A	C	0.0045	-0.00616499	0.51	0.520764	15015857	0.875982	0.0395028	GC	0.0009	3.52e-07	7351	288444	0.00338937	24.9932
M00060	rs1564480	A	G	A	G	0.0045	-0.0351305	0.4765	0.460334	21545147	0.376045	0.0396862	GC	0.0009	6.68e-07	7351	288444	0.00338937	24.9932
M00060	rs1654495	A	C	A	C	0.0048	-0.0105808	0.5709	0.42463	54990211	0.791169	0.0399588	GC	0.0009	1.04e-07	7351	288444	0.00385455	28.4367
M00060	rs167648	A	C	A	C	-0.0041	0.0359691	0.4439	0.528215	211013531	0.365005	0.0397068	GC	0.0009	4.52e-06	7351	288444	0.00281522	20.7474
M00060	rs1677193	A	C	A	C	-0.0044	0.0180417	0.6122	0.412716	31603221	0.653481	0.0401881	GC	0.0009	1.25e-06	7351	288444	0.00324089	23.8947
M00060	rs1705832	T	C	T	C	0.0043	-0.00973576	0.395	0.547935	3159748	0.806126	0.0396687	GC	0.0009	1.9e-06	7351	288444	0.0030957	22.8209
M00060	rs17107974	T	C	T	C	-0.0082	-0.113059	0.1068	0.930901	21587012	0.140632	0.0767312	GC	0.0017	1.5e-06	7351	288444	0.00315509	23.2601
M00060	rs17173197	T	C	T	C	-0.0044	0.024402	0.3872	0.60051	151571834	0.547047	0.0405221	GC	0.0009	2.46e-06	7351	288444	0.00324089	23.8947
M00060	rs1733198	A	G	A	G	0.0049	0.0151831	0.6308	0.339852	103883214	0.715086	0.0415935	GC	0.0009	7.62e-08	7351	288444	0.00401618	29.6339
M00060	rs174476	T	C	T	C	-0.0042	0.00356634	0.4174	0.658391	61906646	0.932348	0.0420108	GC	0.0009	5.7e-06	7351	288444	0.00295381	21.7719
M00060	rs1795964	A	G	A	G	-0.0044	-0.0302109	0.4091	0.559502	121829211	0.453398	0.040294	GC	0.0009	1.98e-06	7351	288444	0.00324089	23.8947
M00060	rs1818106	A	C	A	C	0.005	-0.033975	0.501	0.447101	104042648	0.39166	0.0396621	GC	0.001	5.73e-07	5589	288444	0.00445315	24.9911
M00060	rs1822834	C	G	C	G	0.0108	-0.230335	0.0629	0.039794	58343728	0.0225455	0.100978	GC	0.0024	6.59e-06	7351	288444	0.00274716	20.2445
M00060	rs1862710	A	G	A	G	0.0047	0.0229443	0.5489	0.353129	15517562	0.578053	0.0412496	GC	0.0009	1.17e-07	7351	288444	0.00369621	27.2642
M00060	rs1871053	A	G	A	G	-0.005	0.0503528	0.4513	0.595835	88743023	0.210086	0.0401753	GC	0.0009	2.4e-08	7351	288444	0.00418108	30.8558
M00060	rs1872800	A	T	A	T	-0.004	-0.00313771	0.6438	0.626209	32250979	0.938796	0.0408643	GC	0.0009	8.25e-06	7351	288444	0.00267993	19.7477
M00060	rs1884639	T	C	T	C	0.0047	-0.042515	0.3865	0.650345	739210	0.305681	0.0415054	GC	0.0009	2.32e-07	7351	288444	0.00369621	27.2642
M00060	rs1931001	T	G	T	G	-0.0043	0.041398	0.3503	0.642148	131966796	0.314551	0.0411626	GC	0.0009	1.62e-06	7351	288444	0.0030957	22.8209
M00060	rs1952935	A	C	A	C	-0.0048	-0.00702586	0.5806	0.468668	40390313	0.859213	0.0396099	GC	0.0009	1.07e-07	7351	288444	0.00385455	28.4367
M00060	rs1971105	T	G	T	G	-0.0041	0.0132038	0.4305	0.541561	54828170	0.740971	0.0399426	GC	0.0009	6.27e-06	7351	288444	0.00281522	20.7474
M00060	rs1995150	T	C	T	C	0.004	0.0238943	0.6102	0.398506	30023795	0.553247	0.0403007	GC	0.0009	7.84e-06	7351	288444	0.00267993	19.7477
M00060	rs1999120	A	G	A	G	-0.0041	0.0612567	0.5692	0.450839	158479153	0.121434	0.0395515	GC	0.0009	4.04e-06	7351	288444	0.00281522	20.7474
M00060	rs2057435	A	G	A	G	0.0041	0.025168	0.535	0.478914	75914877	0.528325	0.0399133	GC	0.0009	7.95e-06	7351	288444	0.00281522	20.7474
M00060	rs2146498	A	G	A	G	0.004	-0.0931451	0.5787	0.510185	92605924	0.0182907	0.0394737	GC	0.0009	8.04e-06	7351	288444	0.00267993	19.7477
M00060	rs2273875	C	G	C	G	0.0043	-0.00538828	0.37	0.393143	234437611	0.893604	0.0402878	GC	0.0009	1.82e-06	7351	288444	0.0030957	22.8209
M00060	rs2285137	T	C	T	C	-0.0108	0.05701	0.9436	0.093045	42584672	0.403618	0.068261	GC	0.0024	5.35e-06	7351	288444	0.00274716	20.2445
M00060	rs2302423	A	G	A	G	0.0042	0.0441225	0.55	0.569466	22847391	0.269783	0.0399819	GC	0.0009	2.82e-06	7351	288444	0.00295381	21.7719
M00060	rs2357713	T	G	T	G	-0.0042	0.0219467	0.447	0.498107	13617847	0.579393	0.0395955	GC	0.0009	3e-06	7351	288444	0.00295381	21.7719
M00060	rs2373642	A	G	A	G	-0.0536	0.105322	0.0138	0.967939	149983100	0.357909	0.114561	GC	0.0117	4.72e-06	1762	288444	0.0117709	20.9635
M00060	rs242082	T	C	T	C	0.0048	-0.0479723	0.3867	0.575924	32828453	0.229399	0.0399135	GC	0.0009	1.38e-07	7351	288444	0.00385455	28.4367
M00060	rs2454043	A	C	A	C	-0.0047	-0.0903329	0.588	0.330838	103058027	0.0310156	0.0418814	GC	0.0009	1.85e-07	7351	288444	0.00369621	27.2642
M00060	rs2465250	A	C	A	C	0.0048	-0.0192569	0.5503	0.543796	168435916	0.627502	0.0396849	GC	0.0009	7.76e-08	7351	288444	0.00385455	28.4367
M00060	rs2471650	T	C	T	C	-0.0048	-0.0515027	0.5252	0.436603	75184296	0.194698	0.039715	GC	0.0009	1.16e-07	7351	288444	0.00385455	28.4367
M00060	rs2478832	T	C	T	C	-0.0041	0.00241202	0.3996	0.535783	30057904	0.951531	0.0396813	GC	0.0009	8.05e-06	7351	288444	0.00281522	20.7474
M00060	rs248065	A	G	A	G	-0.0048	0.0527133	0.5081	0.405573	127165181	0.190162	0.0402361	GC	0.0009	1.13e-07	7351	288444	0.00385455	28.4367
M00060	rs2513896	A	G	A	G	0.0042	0.014755	0.3526	0.649938	102757450	0.721787	0.0414385	GC	0.001	9.65e-06	7351	288444	0.00239393	17.6352
M00060	rs2624695	T	C	T	C	-0.004	-0.020455	0.5102	0.565108	44054319	0.607258	0.0397963	GC	0.0009	8.94e-06	7351	288444	0.00267993	19.7477
M00060	rs2667698	A	C	A	C	0.0041	-0.0828981	0.3681	0.515789	190139655	0.0358881	0.0395093	GC	0.0009	7.07e-06	7351	288444	0.00281522	20.7474
M00060	rs2713737	A	G	A	G	-0.006	0.027262	0.44	0.456278	101048554	0.491137	0.0395963	GC	0.001	1.97e-09	5589	288444	0.0064	35.9871
M00060	rs2722276	A	G	A	G	0.0048	-0.0188935	0.523	0.409893	37949576	0.637859	0.0401396	GC	0.0009	8.7e-08	7351	288444	0.00385455	28.4367
M00060	rs2819322	T	C	T	C	-0.0043	0.0179325	0.4589	0.57672	162311238	0.654169	0.0400298	GC	0.0009	1.79e-06	7351	288444	0.0030957	22.8209
M00060	rs2834578	T	C	T	C	0.0045	-0.00679025	0.3986	0.567506	34687310	0.865147	0.0399836	GC	0.0009	7.24e-07	7351	288444	0.00338937	24.9932
M00060	rs2834803	A	G	A	G	0.004	0.0431704	0.5707	0.482656	35145721	0.275008	0.0395477	GC	0.0009	8.13e-06	7351	288444	0.00267993	19.7477
M00060	rs2898645	T	C	T	C	-0.005	-0.0523736	0.545	0.50093	77336617	0.184502	0.039467	GC	0.001	5.73e-07	5589	288444	0.00445315	24.9911
M00060	rs2933284	T	C	T	C	0.0042	0.0338475	0.3898	0.603672	10980259	0.403985	0.040559	GC	0.0009	2.86e-06	7351	288444	0.00295381	21.7719
M00060	rs3102519	A	G	A	G	0.0048	0.00508478	0.375	0.573333	95779182	0.899067	0.0400881	GC	0.0009	7.83e-08	7351	288444	0.00385455	28.4367
M00060	rs3775574	A	G	A	G	-0.0044	-0.0160037	0.6047	0.403355	184448912	0.692167	0.0404219	GC	0.0009	3.13e-06	7351	288444	0.00324089	23.8947
M00060	rs37959	T	C	T	C	0.0044	-0.0277222	0.3912	0.686625	7962758	0.515344	0.0426141	GC	0.0009	1.71e-06	7351	288444	0.00324089	23.8947
M00060	rs3802681	T	C	T	C	0.0045	0.00210855	0.6144	0.385866	102354571	0.958535	0.0405553	GC	0.0009	5.44e-07	7351	288444	0.00338937	24.9932
M00060	rs390836	A	T	A	T	0.0045	-0.00490715	0.415	0.349671	15076356	0.906572	0.0418117	GC	0.0009	8.06e-07	7351	288444	0.00338937	24.9932
M00060	rs3924223	A	G	A	G	-0.0041	-0.0974843	0.549	0.414574	221905852	0.0148129	0.0400031	GC	0.0009	6.18e-06	7351	288444	0.00281522	20.7474
M00060	rs4016189	C	G	C	G	0.0045	-0.0845762	0.4191	0.409431	35742057	0.0375734	0.0406719	GC	0.0009	4.74e-07	7351	288444	0.00338937	24.9932
M00060	rs4074961	T	C	T	C	-0.0044	0.00444389	0.4317	0.489693	37627051	0.910587	0.0395722	GC	0.001	4.23e-06	7351	288444	0.00262674	19.3547
M00060	rs4077470	T	C	T	C	-0.0045	-0.058496	0.5403	0.414188	5487646	0.144924	0.0401291	GC	0.0009	4.65e-07	7351	288444	0.00338937	24.9932
M00060	rs4148593	A	G	A	G	0.005	-0.0568218	0.624	0.300214	183932082	0.187191	0.0430815	GC	0.001	5.73e-07	5589	288444	0.00445315	24.9911
M00060	rs417144	T	C	T	C	0.0046	0.0469568	0.3507	0.606072	79024721	0.246412	0.0405111	GC	0.0009	2.57e-07	7351	288444	0.00354114	26.1163
M00060	rs4276770	A	G	A	G	-0.0041	-0.0313059	0.3999	0.631136	25256656	0.443652	0.0408671	GC	0.0009	5.11e-06	7351	288444	0.00281522	20.7474
M00060	rs4499783	T	C	T	C	-0.004	0.0816286	0.5958	0.421731	66671295	0.0416361	0.0400702	GC	0.0009	7.58e-06	7351	288444	0.00267993	19.7477
M00060	rs4531478	A	G	A	G	0.0041	0.0068034	0.4713	0.736362	68715021	0.879059	0.0447115	GC	0.0009	4.45e-06	7351	288444	0.00281522	20.7474
M00060	rs4681618	A	G	A	G	-0.0042	0.0322111	0.5793	0.418888	150428239	0.421887	0.0401058	GC	0.0009	3.15e-06	7351	288444	0.00295381	21.7719
M00060	rs4726308	T	G	T	G	-0.0042	0.0350383	0.3944	0.710016	153593435	0.42128	0.043569	GC	0.0009	3.35e-06	7351	288444	0.00295381	21.7719
M00060	rs4741887	A	G	A	G	-0.0047	0.0617489	0.4584	0.468575	4079470	0.118985	0.0396068	GC	0.0009	1.68e-07	7351	288444	0.00369621	27.2642
M00060	rs4758270	A	G	A	G	-0.0048	0.005679	0.6483	0.335276	8021069	0.892426	0.0419936	GC	0.0009	2.01e-07	7351	288444	0.00385455	28.4367
M00060	rs4767788	A	G	A	G	0.0047	-0.041915	0.4189	0.600345	119136405	0.301649	0.0405798	GC	0.0009	5.74e-07	7351	288444	0.00369621	27.2642
M00060	rs477992	A	G	A	G	-0.0047	-0.0272715	0.3228	0.666531	119714953	0.5129	0.0416786	GC	0.0009	2e-07	7351	288444	0.00369621	27.2642
M00060	rs4795552	A	G	A	G	-0.0047	-0.0334783	0.3894	0.651784	27286355	0.419403	0.0414614	GC	0.0009	1.55e-07	7351	288444	0.00369621	27.2642
M00060	rs481781	T	C	T	C	0.0044	0.00872076	0.5409	0.502902	170222257	0.825404	0.0395321	GC	0.0009	9.14e-07	7351	288444	0.00324089	23.8947
M00060	rs4851946	A	G	A	G	0.0042	-0.015745	0.5706	0.39563	106223468	0.695993	0.0402956	GC	0.0009	2.2e-06	7351	288444	0.00295381	21.7719
M00060	rs4875397	A	G	A	G	-0.0042	0.0273094	0.5599	0.388834	4842489	0.498981	0.0403928	GC	0.0009	3.04e-06	7351	288444	0.00295381	21.7719
M00060	rs4889294	T	C	T	C	-0.0041	0.027299	0.5449	0.418744	81270154	0.495313	0.0400348	GC	0.0009	3.65e-06	7351	288444	0.00281522	20.7474
M00060	rs4920094	A	G	A	G	0.004	-0.0115938	0.3912	0.656072	42366224	0.781702	0.0418395	GC	0.0009	7.18e-06	7351	288444	0.00267993	19.7477
M00060	rs4921412	C	G	C	G	-0.0042	-0.0238813	0.3864	0.341541	161731776	0.56715	0.041732	GC	0.0009	2.78e-06	7351	288444	0.00295381	21.7719
M00060	rs4935115	A	G	A	G	0.0045	0.00573841	0.529	0.458082	54637021	0.88509	0.0397066	GC	0.0009	5.75e-07	7351	288444	0.00338937	24.9932
M00060	rs4968791	A	G	A	G	-0.0043	0.0467316	0.5344	0.466227	69406654	0.239221	0.0397062	GC	0.0009	1.48e-06	7351	288444	0.0030957	22.8209
M00060	rs6003916	T	C	T	C	0.0087	0.0617557	0.8966	0.20023	23844636	0.216913	0.0500136	GC	0.0018	1.06e-06	7351	288444	0.00316788	23.3548
M00060	rs606798	T	G	T	G	0.004	0.117536	0.3722	0.689143	37325477	0.00608597	0.0428477	GC	0.0009	9.9e-06	7351	288444	0.00267993	19.7477
M00060	rs6103894	T	G	T	G	-0.0043	0.00921116	0.5939	0.373801	44852038	0.821095	0.0407326	GC	0.0009	2.71e-06	7351	288444	0.0030957	22.8209
M00060	rs618001	T	C	T	C	0.0041	0.0346153	0.5857	0.487438	86045320	0.380311	0.0394555	GC	0.0009	4.18e-06	7351	288444	0.00281522	20.7474
M00060	rs623111	A	C	A	C	0.0041	0.0206638	0.3678	0.666838	191424549	0.623181	0.0420554	GC	0.0009	6.38e-06	7351	288444	0.00281522	20.7474
M00060	rs631750	T	C	T	C	0.0041	0.0518925	0.3544	0.674297	3966689	0.216888	0.0420235	GC	0.0009	7.51e-06	7351	288444	0.00281522	20.7474
M00060	rs637828	A	C	A	C	0.0041	-0.0290672	0.5424	0.406936	62486056	0.469696	0.0402051	GC	0.0009	5.81e-06	7351	288444	0.00281522	20.7474
M00060	rs6470194	A	G	A	G	0.005	0.0245265	0.406	0.574179	123851252	0.551408	0.0411759	GC	0.001	5.73e-07	5589	288444	0.00445315	24.9911
M00060	rs6475359	A	G	A	G	-0.0046	0.0165098	0.4127	0.534001	1975279	0.679163	0.0399168	GC	0.0009	3.57e-07	7351	288444	0.00354114	26.1163
M00060	rs6518309	A	C	A	C	0.0043	0.0167404	0.6195	0.312715	43628111	0.695128	0.0427153	GC	0.0009	1.78e-06	7351	288444	0.0030957	22.8209
M00060	rs6543342	T	C	T	C	0.004	-0.0253551	0.3778	0.670511	105845800	0.547432	0.0421452	GC	0.0009	8.56e-06	7351	288444	0.00267993	19.7477
M00060	rs6562776	A	G	A	G	-0.0043	-0.00429264	0.6116	0.336457	73622750	0.918001	0.0416954	GC	0.0009	1.65e-06	7351	288444	0.0030957	22.8209
M00060	rs6588636	T	C	T	C	-0.004	-0.0606949	0.611	0.444767	56481127	0.127143	0.0397878	GC	0.0009	9.94e-06	7351	288444	0.00267993	19.7477
M00060	rs6735596	A	C	A	C	-0.0052	0.00447566	0.6267	0.334406	227229167	0.914461	0.0416676	GC	0.0009	1.15e-08	7351	288444	0.00452072	33.3736
M00060	rs6737109	T	C	T	C	0.0051	0.00299884	0.5761	0.473388	22956659	0.939751	0.0396761	GC	0.0009	1.45e-08	7351	288444	0.00434927	32.1024
M00060	rs679563	A	G	A	G	-0.0045	-0.0216165	0.4837	0.53291	7911018	0.586647	0.039758	GC	0.0009	7.13e-07	7351	288444	0.00338937	24.9932
M00060	rs6820011	T	G	T	G	-0.0051	-0.0161642	0.5152	0.367544	166469803	0.693475	0.0410109	GC	0.0009	1.18e-08	7351	288444	0.00434927	32.1024
M00060	rs6820313	T	G	T	G	0.0049	-0.0174518	0.5169	0.419142	139213505	0.6629	0.0400351	GC	0.0009	4.65e-08	7351	288444	0.00401618	29.6339
M00060	rs6822279	A	C	A	C	-0.0041	-0.0252173	0.3969	0.542863	98824554	0.528433	0.0400021	GC	0.0009	4.79e-06	7351	288444	0.00281522	20.7474
M00060	rs682359	T	G	T	G	0.004	0.0229096	0.5813	0.36571	42134635	0.575851	0.0409499	GC	0.0009	6.34e-06	7351	288444	0.00267993	19.7477
M00060	rs6833720	A	G	A	G	-0.0046	-0.0792568	0.4766	0.555993	19922968	0.0462679	0.0397689	GC	0.0009	2.22e-07	7351	288444	0.00354114	26.1163
M00060	rs697311	A	G	A	G	0.0041	0.0019404	0.3792	0.582528	29653796	0.961467	0.0401637	GC	0.0009	4.58e-06	7351	288444	0.00281522	20.7474
M00060	rs6982408	T	G	T	G	-0.0042	0.0259291	0.4435	0.539079	59760927	0.512682	0.0396065	GC	0.0009	2.32e-06	7351	288444	0.00295381	21.7719
M00060	rs699856	T	C	T	C	0.004	-0.00686302	0.3661	0.575925	74623452	0.863551	0.0399347	GC	0.0009	7.45e-06	7351	288444	0.00267993	19.7477
M00060	rs7073430	A	C	A	C	0.004	0.00573939	0.4008	0.647083	62695121	0.889571	0.0413362	GC	0.0009	9.95e-06	7351	288444	0.00267993	19.7477
M00060	rs7121554	T	C	T	C	-0.007	0.0509354	0.2573	0.743465	112177328	0.259177	0.045142	GC	0.0016	6.31e-06	7351	288444	0.00259705	19.1354
M00060	rs7137008	A	G	A	G	0.0046	0.0638398	0.4468	0.583218	95766127	0.110133	0.0399599	GC	0.0009	2.6e-07	7351	288444	0.00354114	26.1163
M00060	rs720293	A	G	A	G	0.0043	-0.021452	0.4312	0.614979	43014763	0.597378	0.0406153	GC	0.0009	2.53e-06	7351	288444	0.0030957	22.8209
M00060	rs720625	A	G	A	G	-0.0046	-0.0546535	0.6267	0.416418	45768602	0.175512	0.0403435	GC	0.0009	4.66e-07	7351	288444	0.00354114	26.1163
M00060	rs720816	A	G	A	G	0.004	-0.0275686	0.5425	0.410765	41736150	0.492266	0.0401459	GC	0.0009	7.76e-06	7351	288444	0.00267993	19.7477
M00060	rs7301176	T	C	T	C	0.0043	0.0392449	0.4603	0.53002	48397208	0.323352	0.0397379	GC	0.0009	1.86e-06	7351	288444	0.0030957	22.8209
M00060	rs7329192	T	C	T	C	-0.0042	0.0500645	0.5277	0.412989	84494639	0.211883	0.0401028	GC	0.0009	3.17e-06	7351	288444	0.00295381	21.7719
M00060	rs7366464	T	C	T	C	-0.0075	0.0898198	0.1258	0.858439	232224012	0.115638	0.0570882	GC	0.0017	7.78e-06	7351	288444	0.00264077	19.4584
M00060	rs7513382	T	G	T	G	-0.004	0.0554757	0.5171	0.52535	160402319	0.162398	0.0397092	GC	0.0009	7.05e-06	7351	288444	0.00267993	19.7477
M00060	rs757378	A	T	A	T	-0.0042	-0.0284385	0.6095	0.583099	31395601	0.476945	0.0399851	GC	0.0009	3.57e-06	7351	288444	0.00295381	21.7719
M00060	rs7574695	T	C	T	C	-0.0041	-0.0334122	0.4769	0.481353	33728119	0.397052	0.0394524	GC	0.0009	5.97e-06	7351	288444	0.00281522	20.7474
M00060	rs7584322	A	C	A	C	-0.0048	0.0213008	0.4742	0.634757	70913830	0.603498	0.0410123	GC	0.0009	7.03e-08	7351	288444	0.00385455	28.4367
M00060	rs7584842	T	C	T	C	-0.0051	0.0208072	0.5379	0.402202	11616134	0.604639	0.0401883	GC	0.0009	1.89e-08	7351	288444	0.00434927	32.1024
M00060	rs759456	T	G	T	G	0.0042	0.0537381	0.6263	0.375709	64967168	0.187354	0.0407586	GC	0.0009	3.73e-06	7351	288444	0.00295381	21.7719
M00060	rs7622687	A	G	A	G	-0.0041	0.0280448	0.4032	0.537304	58182679	0.480669	0.039767	GC	0.0009	5.21e-06	7351	288444	0.00281522	20.7474
M00060	rs7625991	A	C	A	C	-0.0042	0.00475385	0.345	0.665755	44094932	0.90976	0.0419425	GC	0.0009	5.9e-06	7351	288444	0.00295381	21.7719
M00060	rs7647029	A	G	A	G	0.0053	-0.0292878	0.6479	0.388051	132007878	0.470109	0.0405479	GC	0.0009	1.02e-08	7351	288444	0.00469544	34.6696
M00060	rs7685009	A	G	A	G	-0.0045	-0.0295839	0.6582	0.302327	89559680	0.490544	0.0429099	GC	0.0009	6.44e-07	7351	288444	0.00338937	24.9932
M00060	rs7689825	T	C	T	C	0.0046	-0.000519641	0.643	0.374755	100403543	0.989807	0.0406759	GC	0.0009	3.97e-07	7351	288444	0.00354114	26.1163
M00060	rs769630	T	C	T	C	0.0041	-0.0385826	0.6016	0.440881	3780875	0.331336	0.0397175	GC	0.0009	5.06e-06	7351	288444	0.00281522	20.7474
M00060	rs7738860	T	C	T	C	-0.0044	0.0154348	0.4518	0.539224	155484147	0.69766	0.0397312	GC	0.0009	1.31e-06	7351	288444	0.00324089	23.8947
M00060	rs7795093	A	G	A	G	-0.0044	-0.00741019	0.3813	0.605258	131680684	0.854527	0.0404166	GC	0.0009	1.47e-06	7351	288444	0.00324089	23.8947
M00060	rs7825809	T	C	T	C	-0.0047	0.0166515	0.4319	0.643007	92178594	0.685061	0.0410572	GC	0.0009	1.55e-07	7351	288444	0.00369621	27.2642
M00060	rs7911876	T	C	T	C	0.0043	-0.0554915	0.4276	0.568836	14452127	0.16636	0.0400952	GC	0.0009	2.76e-06	7351	288444	0.0030957	22.8209
M00060	rs7915	A	C	A	C	-0.0049	-0.0169837	0.6374	0.330076	40814287	0.685779	0.0419773	GC	0.0009	5.82e-08	7351	288444	0.00401618	29.6339
M00060	rs7923885	A	G	A	G	-0.0044	-0.0509392	0.5257	0.4049	18365942	0.205318	0.040219	GC	0.0009	8.08e-07	7351	288444	0.00324089	23.8947
M00060	rs7968823	T	C	T	C	-0.004	-0.00285193	0.4688	0.495378	59306841	0.942396	0.0394682	GC	0.0009	8.71e-06	7351	288444	0.00267993	19.7477
M00060	rs797348	A	G	A	G	0.004	0.00924846	0.6447	0.291321	34167944	0.830953	0.0433225	GC	0.0009	9.67e-06	7351	288444	0.00267993	19.7477
M00060	rs8003702	T	G	T	G	0.0042	0.0434957	0.536	0.480528	25318396	0.269853	0.0394196	GC	0.0009	2.45e-06	7351	288444	0.00295381	21.7719
M00060	rs8012205	A	G	A	G	-0.0042	0.0463179	0.4966	0.485326	24957693	0.240483	0.0394604	GC	0.0009	2.56e-06	7351	288444	0.00295381	21.7719
M00060	rs8023420	A	C	A	C	-0.0076	-0.00500308	0.0972	0.899379	67039045	0.939034	0.065413	GC	0.0017	8.85e-06	7351	288444	0.00271146	19.9807
M00060	rs8131355	A	G	A	G	-0.0041	0.0684636	0.5488	0.479252	39495090	0.0821315	0.0393819	GC	0.0009	5.68e-06	7351	288444	0.00281522	20.7474
M00060	rs825885	A	G	A	G	-0.0097	-0.0445573	0.1469	0.798531	129926293	0.363689	0.0490525	GC	0.002	1.56e-06	7351	288444	0.0031897	23.5161
M00060	rs849327	A	G	A	G	0.0042	0.0258055	0.3492	0.657848	28192838	0.536068	0.0417045	GC	0.0009	3.45e-06	7351	288444	0.00295381	21.7719
M00060	rs891878	T	G	T	G	-0.0041	0.0553819	0.4844	0.562592	1988852	0.164347	0.0398259	GC	0.0009	6.03e-06	7351	288444	0.00281522	20.7474
M00060	rs899273	T	C	T	C	0.0042	-0.0570928	0.5202	0.49806	188663750	0.149437	0.0396058	GC	0.0009	3.33e-06	7351	288444	0.00295381	21.7719
M00060	rs900532	T	C	T	C	-0.0044	0.00171682	0.4524	0.558597	10635965	0.965508	0.0397015	GC	0.0009	8.99e-07	7351	288444	0.00324089	23.8947
M00060	rs911981	A	G	A	G	-0.0047	0.00124201	0.5283	0.576242	44540376	0.975257	0.0400441	GC	0.0009	2.4e-07	7351	288444	0.00369621	27.2642
M00060	rs923818	A	G	A	G	0.0041	0.0072428	0.5072	0.554767	192348114	0.855458	0.0397608	GC	0.0009	6.23e-06	7351	288444	0.00281522	20.7474
M00060	rs9292230	T	C	T	C	0.0041	0.0120145	0.6218	0.423895	27906184	0.763215	0.0398806	GC	0.0009	4.63e-06	7351	288444	0.00281522	20.7474
M00060	rs9322464	T	C	T	C	0.004	0.0530819	0.47	0.651666	154427496	0.199703	0.0413927	GC	0.0009	8.27e-06	7351	288444	0.00267993	19.7477
M00060	rs9369741	T	G	T	G	0.0043	0.000500611	0.5822	0.395478	47735198	0.990112	0.0403961	GC	0.0009	2.42e-06	7351	288444	0.0030957	22.8209
M00060	rs9394683	T	C	T	C	-0.004	-0.0219809	0.5195	0.438377	40340621	0.580238	0.0397458	GC	0.0009	9.05e-06	7351	288444	0.00267993	19.7477
M00060	rs9403527	T	C	T	C	0.0045	0.03955	0.3456	0.675812	143726696	0.350213	0.0423367	GC	0.0009	9.91e-07	7351	288444	0.00338937	24.9932
M00060	rs9541214	T	C	T	C	-0.005	-0.0106323	0.6529	0.358377	34538687	0.79613	0.0411533	GC	0.0009	3.4e-08	7351	288444	0.00418108	30.8558
M00060	rs979242	T	C	T	C	-0.0043	-0.0484078	0.3692	0.598812	18221193	0.227809	0.0401384	GC	0.0009	2.45e-06	7351	288444	0.0030957	22.8209
M00060	rs982790	T	C	T	C	-0.0044	0.102944	0.4106	0.603794	90579519	0.0110118	0.0404922	GC	0.0009	3.74e-06	7351	288444	0.00324089	23.8947
M00060	rs9837954	T	C	T	C	-0.0043	0.00129061	0.6418	0.353159	157598672	0.975127	0.0413932	GC	0.0009	2.64e-06	7351	288444	0.0030957	22.8209
M00060	rs9889080	A	G	A	G	0.0074	-0.0194348	0.1641	0.844797	55892961	0.722542	0.0547362	GC	0.0016	4.21e-06	7351	288444	0.00290145	21.3848
M00060	rs989960	T	C	T	C	0.0041	-0.00698697	0.4175	0.492258	107805282	0.85895	0.0393165	GC	0.0009	4.66e-06	7351	288444	0.00281522	20.7474
M00060	rs9903421	T	C	T	C	-0.0041	-0.0181513	0.5633	0.4379	40911660	0.649211	0.0399055	GC	0.0009	7.39e-06	7351	288444	0.00281522	20.7474
M00063	rs10011091	T	C	T	C	0.0086	-0.0482059	0.8159	0.12211	160011037	0.421418	0.0599603	GC	0.0018	2.15e-06	7365	288444	0.00308983	22.821
M00063	rs1005596	A	G	A	G	0.0115	-0.0808678	0.1014	0.949319	34815226	0.360422	0.0884225	GC	0.0025	4.2e-06	7365	288444	0.00286482	21.1543
M00063	rs10207315	T	G	T	G	0.0078	-0.0696649	0.2432	0.819852	20973474	0.173128	0.0511406	GC	0.0017	4.79e-06	7365	288444	0.00285022	21.0462
M00063	rs10493549	A	G	A	G	-0.009	0.0412361	0.7989	0.178326	74845461	0.423174	0.0514855	GC	0.0017	2.27e-07	7365	288444	0.0037911	28.0201
M00063	rs1077834	T	C	T	C	-0.0113	-0.0344167	0.7912	0.257459	58431280	0.4508	0.0456406	GC	0.0023	6.87e-07	7365	288444	0.00326669	24.1314
M00063	rs11022174	A	G	A	G	0.0101	0.0618417	0.295	0.642938	12101659	0.135671	0.0414459	GC	0.0023	7.36e-06	7365	288444	0.00261143	19.2783
M00063	rs11106131	T	G	T	G	-0.0089	0.015046	0.2379	0.78975	77651869	0.756418	0.0485061	GC	0.0019	1.81e-06	7365	288444	0.00297035	21.9359
M00063	rs11111293	T	C	T	C	-0.008	0.0577676	0.7914	0.227152	102527518	0.223865	0.0474939	GC	0.0018	6.12e-06	7365	288444	0.00267485	19.7477
M00063	rs1124515	A	G	A	G	-0.0078	0.0374816	0.2539	0.736879	126476947	0.401897	0.0447148	GC	0.0017	6.01e-06	7365	288444	0.00285022	21.0462
M00063	rs11610936	T	C	T	C	-0.0121	-0.0749104	0.0989	0.908119	94891628	0.273565	0.0684183	GC	0.0025	1.34e-06	7365	288444	0.00317058	23.4192
M00063	rs11813145	A	G	A	G	0.0076	-0.0337884	0.3414	0.707809	44638824	0.436711	0.0434433	GC	0.0017	5.87e-06	7365	288444	0.00270632	19.9807
M00063	rs12648765	A	G	A	G	0.0564	0.102398	0.9861	0.00948226	59678793	0.615922	0.204127	GC	0.0122	3.57e-06	1763	288444	0.0119771	21.3474
M00063	rs12881791	T	G	T	G	-0.0083	0.0102871	0.7603	0.300145	62556789	0.811326	0.0430935	GC	0.0018	5.91e-06	7365	288444	0.00287863	21.2566
M00063	rs12896813	T	C	T	C	-0.0082	0.0206572	0.1853	0.831826	42560297	0.696194	0.0529044	GC	0.0018	3.52e-06	7365	288444	0.00280988	20.7475
M00063	rs1411983	A	T	A	T	-0.0073	-0.0348949	0.594	0.621143	86621263	0.39408	0.0409448	GC	0.0017	9.21e-06	7365	288444	0.00249741	18.4344
M00063	rs1433904	T	C	T	C	0.0442	-0.0630662	0.0228	0.981822	4798560	0.676531	0.151165	GC	0.0097	5.06e-06	1763	288444	0.0116403	20.74
M00063	rs1479402	T	C	T	C	0.0306	-0.133929	0.0137	0.994513	61987447	0.607098	0.260451	GC	0.0068	6.85e-06	7365	288444	0.00274195	20.2445
M00063	rs17182784	T	C	T	C	-0.0082	0.0383786	0.253	0.673992	165244457	0.363933	0.042272	GC	0.0017	2.1e-06	7365	288444	0.00314911	23.2601
M00063	rs17293443	T	C	T	C	0.0078	-0.0775618	0.7718	0.270292	67145525	0.0841996	0.044916	GC	0.0017	8.09e-06	7365	288444	0.00285022	21.0462
M00063	rs17683567	T	C	T	C	0.0078	0.0162276	0.2146	0.810375	132864685	0.747565	0.0504193	GC	0.0017	7.57e-06	7365	288444	0.00285022	21.0462
M00063	rs17728920	A	C	A	C	0.0081	0.0917227	0.1768	0.854937	25558703	0.0980663	0.055445	GC	0.0018	5.3e-06	7365	288444	0.00274195	20.2445
M00063	rs17765253	A	G	A	G	0.0096	-0.0407007	0.1845	0.766172	53705585	0.384	0.0467529	GC	0.0018	8.27e-08	7365	288444	0.00384725	28.4367
M00063	rs2026590	T	G	T	G	0.008	0.00654122	0.2176	0.793104	24833791	0.893652	0.0489303	GC	0.0017	3.76e-06	7365	288444	0.00299782	22.1393
M00063	rs2050223	A	G	A	G	-0.0078	-0.0546486	0.2016	0.814021	15721169	0.281555	0.0507494	GC	0.0017	7.22e-06	7365	288444	0.00285022	21.0462
M00063	rs2130712	A	C	A	C	0.0165	0.095077	0.92	0.051133	154326402	0.2845	0.0888351	GC	0.0032	2.43e-07	7365	288444	0.00359692	26.5797
M00063	rs2259571	T	G	T	G	-0.0078	-0.0626025	0.6893	0.318925	31616050	0.141385	0.0425678	GC	0.0017	2.86e-06	7365	288444	0.00285022	21.0462
M00063	rs2407893	A	G	A	G	0.0079	0.0103524	0.427	0.600565	61589574	0.797702	0.0403884	GC	0.0016	1.29e-06	7365	288444	0.00329918	24.3723
M00063	rs2869804	A	G	A	G	0.0078	0.0138837	0.2489	0.787566	14141134	0.773877	0.0483238	GC	0.0017	6.5e-06	7365	288444	0.00285022	21.0462
M00063	rs2870664	T	C	T	C	0.0147	0.0212193	0.4767	0.642747	55708204	0.606748	0.0412248	GC	0.0031	1.6e-06	1763	288444	0.0125937	22.4604
M00063	rs3747924	T	C	T	C	0.0083	0.0459127	0.1781	0.809917	6202108	0.367857	0.0509861	GC	0.0018	4.24e-06	7365	288444	0.00287863	21.2566
M00063	rs3802195	T	G	T	G	0.0086	-0.0936596	0.1886	0.859981	98127980	0.10129	0.0571573	GC	0.0018	1.13e-06	7365	288444	0.00308983	22.821
M00063	rs3897960	A	T	A	T	-0.0084	-0.0134313	0.2083	0.181019	82780638	0.794705	0.0516179	GC	0.0017	1.29e-06	7365	288444	0.00330408	24.4086
M00063	rs4401492	T	G	T	G	0.0082	0.017354	0.1795	0.839474	183690646	0.748259	0.0540733	GC	0.0018	4.52e-06	7365	288444	0.00280988	20.7475
M00063	rs445925	A	G	A	G	-0.025	0.0624313	0.079	0.925779	44912383	0.398402	0.0739287	GC	0.004	4.11e-10	5602	288444	0.00692467	39.0486
M00063	rs4602115	T	G	T	G	0.0146	-0.0870074	0.7133	0.268822	234473	0.0509965	0.0445847	GC	0.0033	7.65e-06	1763	288444	0.0109807	19.5517
M00063	rs4941743	T	C	T	C	0.0087	0.0795652	0.2179	0.740722	31090302	0.077398	0.0450542	GC	0.0017	3.28e-07	7365	288444	0.00354345	26.1832
M00063	rs602633	T	G	T	G	-0.0102	-0.0164911	0.2163	0.782803	109278889	0.73036	0.0478493	GC	0.0017	5.02e-09	7365	288444	0.00486421	35.9902
M00063	rs6438950	C	G	C	G	0.0131	-0.00236004	0.9036	0.874538	97087885	0.968684	0.0601147	GC	0.0025	1.54e-07	7365	288444	0.00371427	27.4501
M00063	rs6511720	T	G	T	G	-0.0136	-0.00357668	0.1197	0.898006	11091630	0.95673	0.0659201	GC	0.0027	3.69e-07	7365	288444	0.00343308	25.3649
M00063	rs6573766	T	G	T	G	-0.0085	0.0140951	0.8061	0.263177	24382840	0.752867	0.0447662	GC	0.0018	1.55e-06	7365	288444	0.00301861	22.2933
M00063	rs6603141	A	G	A	G	-0.0081	-0.0145276	0.258	0.770017	8093190	0.757652	0.0470812	GC	0.0017	2.61e-06	7365	288444	0.003073	22.6963
M00063	rs6970076	T	C	T	C	-0.0079	0.0390746	0.7679	0.278326	106057697	0.373804	0.0439351	GC	0.0017	4.37e-06	7365	288444	0.00292356	21.5893
M00063	rs7595385	T	C	T	C	0.0237	-0.0340578	0.9759	0.0474111	165908042	0.713898	0.0928951	GC	0.0051	3.83e-06	7365	288444	0.00292356	21.5893
M00063	rs810551	C	G	C	G	0.008	-0.0606352	0.7904	0.773099	74077763	0.198213	0.0471261	GC	0.0017	4.66e-06	7365	288444	0.00299782	22.1393
M00063	rs871748	T	C	T	C	-0.0082	-0.00660961	0.182	0.795742	5659832	0.893203	0.0492325	GC	0.0018	8.56e-06	7365	288444	0.00280988	20.7475
M00063	rs886282	T	C	T	C	0.0081	0.0101199	0.1989	0.774931	57110789	0.830951	0.0474039	GC	0.0018	3.71e-06	7365	288444	0.00274195	20.2445
M00063	rs927961	T	G	T	G	-0.0079	-0.0276242	0.7597	0.187744	40780629	0.587162	0.0508775	GC	0.0017	5.06e-06	7365	288444	0.00292356	21.5893
M00064	rs10050054	T	C	T	C	-0.0325	0.191687	0.9828	0.005976	177726152	0.447576	0.252398	GC	0.0069	2.58e-06	1760	288444	0.0124485	22.1603
M00064	rs1498694	A	G	A	G	0.0075	0.0187001	0.4035	0.594469	102864098	0.640789	0.0400777	GC	0.0011	7.34e-11	7354	288444	0.0062817	46.475
M00064	rs1565225	A	G	A	G	0.007	0.0025658	0.245	0.671406	84774872	0.951536	0.0422159	GC	0.0015	2.34e-06	5594	288444	0.00387796	21.77
M00064	rs2905873	A	C	A	C	0.0055	-0.0140785	0.6858	0.272301	31205338	0.753286	0.044792	GC	0.0012	2.97e-06	7354	288444	0.0028484	21.0012
M00064	rs6831907	T	C	T	C	0.0206	0.0204603	0.0395	0.968519	189840560	0.858257	0.114564	GC	0.0046	7.05e-06	1760	288444	0.0112664	20.032
M00513	rs10426415	A	G	A	G	-0.0086	0.0465399	0.878	0.157487	40677685	0.391233	0.0542812	GC	0.0018	3.11e-06	7361	288444	0.00309151	22.821
M00513	rs10519445	A	G	A	G	-0.0045	-0.0273052	0.5338	0.476286	23861661	0.489387	0.0394991	GC	0.0009	1.85e-06	7361	288444	0.00338478	24.9932
M00513	rs11054328	T	C	T	C	0.0088	-0.145928	0.1072	0.907492	11510821	0.0328307	0.0683777	GC	0.0018	1.46e-06	7361	288444	0.0032365	23.8947
M00513	rs1116866	T	C	T	C	0.0094	0.00180489	0.1035	0.896836	96511279	0.977889	0.0651225	GC	0.0018	2.87e-07	7361	288444	0.0036912	27.2642
M00513	rs11638382	T	C	T	C	-0.0171	0.0296323	0.1875	0.829929	29204684	0.575571	0.0529275	GC	0.0038	5.06e-06	1763	288444	0.0113557	20.227
M00513	rs11694230	T	C	T	C	-0.0075	-0.0526546	0.3363	0.556326	6698995	0.185277	0.0397489	GC	0.0017	9e-06	7361	288444	0.00263719	19.4584
M00513	rs12175103	A	C	A	C	0.0048	-0.0425261	0.4153	0.573021	100258933	0.287406	0.0399745	GC	0.0009	4.86e-07	7361	288444	0.00384934	28.4367
M00513	rs12324230	T	C	T	C	0.0042	0.0254395	0.5209	0.479942	75514570	0.519917	0.0395347	GC	0.0009	8.68e-06	7361	288444	0.00294981	21.7719
M00513	rs12801550	T	C	T	C	0.0088	-0.0958525	0.8705	0.111269	13972207	0.126583	0.0627423	GC	0.0018	9.64e-07	7361	288444	0.0032365	23.8947
M00513	rs13031396	T	G	T	G	-0.0076	0.105611	0.2473	0.764699	60490264	0.0236483	0.0466727	GC	0.0017	9.17e-06	7361	288444	0.00270779	19.9807
M00513	rs1374355	A	T	A	T	0.0083	0.0132007	0.1077	0.11077	199291470	0.833156	0.0626647	GC	0.0019	8.59e-06	7361	288444	0.00258576	19.0779
M00513	rs1498350	A	C	A	C	0.0045	-0.0235166	0.4954	0.635793	66828460	0.565891	0.0409616	GC	0.001	1.88e-06	7361	288444	0.00274344	20.2445
M00513	rs17533525	T	C	T	C	0.0082	0.0354012	0.1534	0.748537	107443991	0.444079	0.0462565	GC	0.0018	5.04e-06	7361	288444	0.0028114	20.7474
M00513	rs1955135	A	C	A	C	0.008	-0.000346427	0.8659	0.146052	105446028	0.995038	0.0557101	GC	0.0018	9.99e-06	7361	288444	0.0026763	19.7477
M00513	rs1990178	T	C	T	C	-0.0164	-0.000710671	0.1943	0.777241	21260646	0.988037	0.0473982	GC	0.0036	6.27e-06	1763	288444	0.0116345	20.7295
M00513	rs2042499	A	C	A	C	0.0052	-0.0857205	0.4837	0.515914	24055747	0.0304551	0.0396098	GC	0.0009	4.88e-08	7361	288444	0.0045146	33.3736
M00513	rs2048277	A	G	A	G	0.0083	-0.045317	0.8956	0.0423528	210287050	0.649504	0.099718	GC	0.0019	8.75e-06	7361	288444	0.00258576	19.0779
M00513	rs2289804	A	G	A	G	-0.0143	-0.0456165	0.9343	0.103415	68233275	0.49038	0.0661392	GC	0.0027	1.25e-07	7361	288444	0.00379626	28.0431
M00513	rs2521310	T	C	T	C	0.009	-0.0717155	0.874	0.200514	89723546	0.147603	0.0495255	GC	0.002	6.8e-06	5598	288444	0.00360432	20.2428
M00513	rs394282	A	T	A	T	-0.0163	0.0882761	0.1112	0.129166	8224597	0.143968	0.0604146	GC	0.0033	1.02e-06	1763	288444	0.0136498	24.3699
M00513	rs4460629	T	C	T	C	-0.0045	0.195788	0.5224	0.52691	155162859	6.45e-07	0.0393377	GC	0.001	2.21e-06	7361	288444	0.00274344	20.2445
M00513	rs6502247	A	G	A	G	-0.009	0.00973309	0.119	0.876338	13300245	0.873454	0.0611094	GC	0.002	6.8e-06	5598	288444	0.00360432	20.2428
M00513	rs6663614	A	C	A	C	-0.0104	0.00310149	0.2085	0.786536	212924599	0.949948	0.0494088	GC	0.0022	3.06e-06	7361	288444	0.00302669	22.341
M00513	rs9312777	T	C	T	C	0.0043	0.0191509	0.4788	0.617528	11556642	0.63696	0.0405779	GC	0.0009	4.68e-06	7361	288444	0.00309151	22.821
M00513	rs9456538	A	G	A	G	-0.0082	0.00949952	0.1493	0.782957	160432361	0.843991	0.0482721	GC	0.0018	4.2e-06	7361	288444	0.0028114	20.7474
M00527	rs10788232	T	C	T	C	-0.0111	-0.0149555	0.6825	0.388773	122044069	0.713362	0.0407124	GC	0.0024	2.46e-06	7365	288444	0.00289595	21.3848
M00527	rs1193345	A	G	A	G	-0.0216	0.130421	0.9357	0.097566	17587219	0.054723	0.0678895	GC	0.0045	1.43e-06	7365	288444	0.00311855	23.0337
M00527	rs1330523	A	G	A	G	-0.0117	-0.0109983	0.2326	0.787324	104273266	0.820175	0.0483824	GC	0.0024	1.56e-06	7365	288444	0.00321645	23.7592
M00527	rs13403441	A	T	A	T	-0.0235	-0.0275678	0.8588	0.858118	82998678	0.631136	0.0574175	GC	0.0048	1.02e-06	1761	288444	0.0134283	23.942
M00527	rs16937124	A	C	A	C	-0.021	0.00312022	0.9471	0.0550288	36596818	0.972379	0.0901151	GC	0.0046	5.62e-06	7365	288444	0.00282178	20.8356
M00527	rs1876100	A	T	A	T	-0.0106	0.0384997	0.2626	0.310141	78574786	0.366083	0.042596	GC	0.0024	9.2e-06	7365	288444	0.0026416	19.5016
M00527	rs2000812	T	C	T	C	0.0111	-0.0222406	0.8223	0.259842	49567420	0.622151	0.0451308	GC	0.0025	9.7e-06	7365	288444	0.00266951	19.7082
M00527	rs3785024	A	G	A	G	-0.0223	-0.108386	0.9469	0.0584117	84102628	0.19546	0.0837217	GC	0.0049	5.56e-06	7365	288444	0.0028043	20.7062
M00527	rs4635489	A	G	A	G	0.0364	0.0490184	0.0177	0.967962	29903990	0.662857	0.112435	GC	0.008	5.66e-06	7365	288444	0.00280305	20.6969
M00527	rs4718532	T	C	T	C	-0.016	-0.0174045	0.5052	0.545458	67340013	0.661674	0.0397723	GC	0.0035	6.61e-06	1761	288444	0.0117279	20.8742
M00527	rs723526	A	G	A	G	-0.011	-0.093418	0.1994	0.842623	55067126	0.0828991	0.053871	GC	0.0024	6.62e-06	7365	288444	0.00284415	21.0012
M00527	rs780093	T	C	T	C	0.0117	0.0182759	0.4	0.6481	27519736	0.658851	0.041395	GC	0.0023	1.89e-07	7365	288444	0.00350123	25.8701
M00542	rs11224003	A	G	A	G	0.0419	-0.0501363	0.177	0.832974	134767946	0.345957	0.0531972	GC	0.0093	7.07e-06	7371	288444	0.00274626	20.2929
M00542	rs11719883	C	G	C	G	-0.0524	0.00657497	0.8445	0.821678	145204690	0.899128	0.0518683	GC	0.0103	3.86e-07	7371	288444	0.00349896	25.8744
M00542	rs13288937	A	C	A	C	0.2488	0.143759	0.0205	0.992813	18117255	0.543561	0.236665	GC	0.0526	2.29e-06	1766	288444	0.0125104	22.3479
M00542	rs2295758	T	C	T	C	-0.1137	-0.00368628	0.9754	0.026177	35214578	0.976273	0.123943	GC	0.0255	8.57e-06	7371	288444	0.00268995	19.8757
M00542	rs2711506	A	G	A	G	-0.0326	0.0534531	0.5343	0.428696	68791698	0.179738	0.0398439	GC	0.0072	6.35e-06	7371	288444	0.00277356	20.4952
M00542	rs4297577	T	C	T	C	0.0977	0.00977482	0.0384	0.972556	79657252	0.936654	0.12299	GC	0.0209	2.94e-06	7371	288444	0.00295586	21.8463
M00542	rs4838537	T	C	T	C	0.3226	-0.0480349	0.0133	0.966036	49619675	0.656759	0.108091	GC	0.0699	3.96e-06	1766	288444	0.0119173	21.2756
M00542	rs6493912	T	C	T	C	-0.0368	-0.0121841	0.7431	0.218986	57308290	0.798745	0.0477861	GC	0.0081	5.36e-06	7371	288444	0.00279245	20.6352
M00542	rs7314742	T	G	T	G	-0.0358	-0.00445327	0.2662	0.777603	121774846	0.925669	0.0477332	GC	0.008	8.51e-06	7371	288444	0.00270945	20.0202
M00542	rs8000457	T	C	T	C	-0.2093	-0.0333407	0.9661	0.0561658	22297836	0.701504	0.0869854	GC	0.0433	1.35e-06	1766	288444	0.0130576	23.3384
M00553	rs1176413	T	C	T	C	-0.1032	-0.0782113	0.1873	0.838652	130775761	0.144184	0.0535553	GC	0.0219	2.55e-06	1233	288444	0.0176912	22.17
M00553	rs12440014	C	G	C	G	0.1008	-0.0511613	0.7673	0.718769	78634384	0.248178	0.0443037	GC	0.0213	2.18e-06	1233	288444	0.0178394	22.3592
M00553	rs1556938	T	G	T	G	-0.1815	-0.0179875	0.0466	0.898327	180520779	0.786225	0.0663216	GC	0.041	9.59e-06	1233	288444	0.015645	19.565
M00553	rs1605457	T	C	T	C	0.3731	0.0499681	0.9643	0.107198	70995585	0.436694	0.0642439	GC	0.08	3.1e-06	283	288444	0.0713717	21.5968
M00553	rs16830773	C	G	C	G	-0.5244	-0.15752	0.0197	0.0282887	134543155	0.182491	0.118159	GC	0.101	1.92e-07	283	288444	0.0874457	26.9269
M00553	rs17800513	T	G	T	G	-0.1308	0.130151	0.1085	0.834301	50811435	0.0144212	0.0531968	GC	0.0273	1.58e-06	1233	288444	0.0182775	22.9184
M00553	rs1818902	T	C	T	C	0.5718	0.150001	0.9701	0.007508	81898590	0.496701	0.22069	GC	0.126	5.21e-06	283	288444	0.0683395	20.612
M00553	rs2075317	T	C	T	C	0.0732	-0.0480246	0.5417	0.499227	4383149	0.224569	0.0395438	GC	0.0165	9.19e-06	1233	288444	0.0157114	19.6494
M00553	rs2211372	T	C	T	C	0.3317	-0.328422	0.985	0.00911214	22587169	0.115528	0.208678	GC	0.0696	1.87e-06	1233	288444	0.0180876	22.6761
M00553	rs2234233	A	G	A	G	-0.1234	-0.0260053	0.135	0.83509	9629417	0.62541	0.0532681	GC	0.0248	6.38e-07	1233	288444	0.0196847	24.7185
M00553	rs6468437	T	C	T	C	0.1246	0.00294275	0.8334	0.161234	37732928	0.956366	0.0537835	GC	0.0277	6.86e-06	1233	288444	0.0161452	20.2009
M00553	rs6816298	A	G	A	G	0.1842	-0.0372445	0.8254	0.193049	64278333	0.456759	0.0500467	GC	0.0403	4.76e-06	283	288444	0.0687465	20.7438
M00553	rs7359970	C	G	C	G	0.2147	-0.117293	0.8975	0.881656	48193678	0.0556416	0.061287	GC	0.0451	1.93e-06	283	288444	0.0741427	22.5025
M00553	rs7482087	T	C	T	C	-0.5162	-0.036064	0.0254	0.98051	11633769	0.798899	0.141554	GC	0.106	1.24e-06	283	288444	0.0767838	23.3707
M00553	rs7701941	C	G	C	G	-0.5561	0.0202202	0.0194	0.0254586	135453889	0.867017	0.120754	GC	0.112	6.1e-07	283	288444	0.0807946	24.6988
M00553	rs9614985	A	G	A	G	-0.0855	-0.00994199	0.4177	0.566308	44924751	0.802903	0.0398329	GC	0.0177	1.28e-06	1233	288444	0.0185729	23.296
M00569	rs1039293	A	G	A	G	0.0709	-0.0235073	0.4948	0.563431	25113803	0.554667	0.0397902	GC	0.0153	3.39e-06	1713	288444	0.0123806	21.4488
M00569	rs10935899	C	G	C	G	-0.0506	-0.0292687	0.8197	0.806737	152767339	0.558105	0.0499757	GC	0.011	4.54e-06	7274	288444	0.00290055	21.1542
M00569	rs1397829	A	G	A	G	0.042	-0.00852758	0.5328	0.535933	23586373	0.82995	0.0397065	GC	0.0085	7.08e-07	7274	288444	0.00334528	24.4085
M00569	rs16902976	T	G	T	G	-0.1325	0.139823	0.0232	0.96511	36369356	0.192453	0.107279	GC	0.0294	6.36e-06	7274	288444	0.00278454	20.3057
M00569	rs2446427	T	C	T	C	-0.0554	-0.00148217	0.8371	0.112633	51380316	0.981143	0.0627073	GC	0.0122	5.21e-06	7274	288444	0.00282681	20.6149
M00569	rs2472297	T	C	T	C	-0.0668	-0.0209832	0.2362	0.752026	74735539	0.646138	0.0457018	GC	0.0104	1.5e-10	7274	288444	0.00563971	41.2446
M00569	rs2493277	C	G	C	G	0.0605	0.0191777	0.6552	0.677896	3429784	0.653653	0.0427411	GC	0.0127	1.91e-06	7274	288444	0.00311012	22.6874
M00569	rs6603123	T	G	T	G	0.0865	-0.0240494	0.3939	0.577575	7789788	0.547799	0.0400115	GC	0.0193	7.84e-06	1713	288444	0.0115904	20.0637
M00569	rs6968554	A	G	A	G	0.0644	-0.00711019	0.3756	0.663883	17247482	0.864613	0.0417008	GC	0.0086	8.68e-14	7274	288444	0.00765009	56.0603
M00569	rs8096497	A	G	A	G	0.089	-0.0369869	0.097	0.875131	4770396	0.550652	0.061977	GC	0.0163	4.84e-08	5561	288444	0.00533249	29.8022
M00569	rs946712	A	C	A	C	0.1039	0.0797271	0.9559	0.025025	131513683	0.530592	0.127136	GC	0.0212	9.59e-07	7274	288444	0.0032912	24.0126
M00575	rs12091176	A	G	A	G	0.127	0.0328834	0.0264	0.846485	216149094	0.544531	0.0542653	GC	0.0271	2.81e-06	1002	288444	0.0214479	21.918
M00575	rs12426131	A	G	A	G	0.0246	0.00993966	0.1446	0.847189	46174126	0.858562	0.0557767	GC	0.0051	1.68e-06	5502	288444	0.00421092	23.258
M00575	rs33976862	C	G	C	G	0.0602	0.138866	0.0674	0.0470566	63942134	0.12642	0.090859	GC	0.0135	7.76e-06	1002	288444	0.0194591	19.8453
M00575	rs526744	T	C	T	C	-0.021	0.0025567	0.243	0.790198	48797348	0.958213	0.0487958	GC	0.0042	7.14e-07	4500	288444	0.00552486	24.9889
M00575	rs7790791	T	C	T	C	0.0594	-0.0342159	0.0873	0.887807	140294473	0.58543	0.0627273	GC	0.013	4.67e-06	1002	288444	0.0204109	20.8362
M00577	rs2456584	A	G	A	G	-0.0179	-0.0143512	0.5393	0.433148	50809888	0.719817	0.0400083	GC	0.0037	1.64e-06	7333	288444	0.00318154	23.3983
M00577	rs4663119	A	G	A	G	0.0331	-0.0059099	0.0773	0.924621	234264344	0.938102	0.0761035	GC	0.0074	7.32e-06	7333	288444	0.00272099	20.002
M00577	rs661454	A	G	A	G	0.0317	0.113098	0.0848	0.939662	50652965	0.17087	0.0825884	GC	0.0065	1.31e-06	7333	288444	0.00323299	23.7779
M00584	rs10736	T	C	T	C	-0.0118	-0.00245614	0.2011	0.778322	32487075	0.958534	0.047239	GC	0.0026	4.73e-06	7345	288444	0.00279647	20.592
M00584	rs10982244	A	G	A	G	-0.0177	-0.0389591	0.6098	0.492202	114487998	0.325048	0.0395871	GC	0.004	8.93e-06	1754	288444	0.0110402	19.5583
M00584	rs11676911	A	G	A	G	-0.0429	-0.0490353	0.0216	0.972652	128367345	0.681792	0.119592	GC	0.0084	3.66e-07	7345	288444	0.00353855	26.0758
M00584	rs1181723	A	G	A	G	0.0116	0.0122947	0.2086	0.835481	141410346	0.819479	0.0538733	GC	0.0026	5.63e-06	7345	288444	0.00270273	19.8999
M00584	rs12218544	C	G	C	G	-0.019	0.0121522	0.0836	0.0863019	123187770	0.861496	0.0696518	GC	0.0039	1.28e-06	7345	288444	0.00322096	23.7279
M00584	rs12414366	C	G	C	G	0.0214	0.0486353	0.7696	0.686652	4394250	0.256451	0.0428573	GC	0.0047	4.89e-06	1754	288444	0.0116815	20.7079
M00584	rs12474099	A	G	A	G	-0.0202	-0.0490936	0.0649	0.926531	26609798	0.522433	0.0767568	GC	0.0043	1.97e-06	7345	288444	0.00299551	22.0621
M00584	rs1260326	T	C	T	C	-0.0439	0.00523284	0.4088	0.650512	27508073	0.899676	0.0415071	GC	0.0024	1.3e-77	7345	288444	0.0435681	334.494
M00584	rs13116473	A	G	A	G	-0.0448	-0.139902	0.9853	0.00433531	39183092	0.61582	0.278809	GC	0.0096	2.93e-06	7345	288444	0.00295621	21.7718
M00584	rs16932803	T	G	T	G	-0.0121	0.090157	0.1673	0.86024	35961090	0.115622	0.0573001	GC	0.0026	5.01e-06	7345	288444	0.00294004	21.6524
M00584	rs17061914	A	G	A	G	-0.0146	0.0453837	0.8581	0.184336	163562485	0.371979	0.0508347	GC	0.0033	8.77e-06	7345	288444	0.00265785	19.5686
M00584	rs1841535	T	G	T	G	0.0252	0.0244817	0.1482	0.700755	131897046	0.569001	0.0429862	GC	0.0056	7e-06	1754	288444	0.0114133	20.2269
M00584	rs2270451	A	G	A	G	0.0152	-0.0479122	0.8941	0.122328	12696892	0.426477	0.0602491	GC	0.0034	7.53e-06	7345	288444	0.00271367	19.9807
M00584	rs2272172	T	C	T	C	-0.0648	-0.3154	0.0226	0.990284	105610659	0.111898	0.1984	GC	0.0145	7.51e-06	1754	288444	0.0112582	19.9489
M00584	rs2304684	T	C	T	C	-0.0438	0.13857	0.0182	0.975236	27243500	0.299716	0.13362	GC	0.0094	3.02e-06	7345	288444	0.00294726	21.7057
M00584	rs2723713	T	C	T	C	-0.0356	-0.151882	0.0254	0.951078	168678690	0.100871	0.0925744	GC	0.008	9.19e-06	7345	288444	0.0026888	19.7971
M00584	rs435315	A	T	A	T	-0.0121	0.00872773	0.2033	0.253306	69857677	0.846954	0.04522	GC	0.0026	2.18e-06	7345	288444	0.00294004	21.6524
M00584	rs7007251	A	G	A	G	-0.015	0.00694518	0.1057	0.9314	102041871	0.929167	0.0781303	GC	0.0034	8.76e-06	7345	288444	0.00264292	19.4584
M00584	rs7747345	A	T	A	T	0.0122	0.0231283	0.8153	0.818465	20512142	0.652483	0.0513604	GC	0.0026	2.52e-06	7345	288444	0.00298869	22.0118
M00584	rs937813	T	C	T	C	0.0271	-0.039995	0.9025	0.10066	28078673	0.545068	0.0660892	GC	0.0039	2.65e-12	7345	288444	0.00653088	48.2715
M00584	rs991670	T	C	T	C	-0.0111	-0.0121603	0.6624	0.346856	53692132	0.769937	0.0415797	GC	0.0025	7.48e-06	7345	288444	0.00267676	19.7082
M00599	rs10237319	T	C	T	C	0.0226	0.118504	0.1467	0.819171	4033969	0.0214136	0.05151	GC	0.0051	9.79e-06	7237	288444	0.00270608	19.6316
M00599	rs11038739	A	T	A	T	-0.0203	0.0209773	0.7937	0.764754	45996344	0.653776	0.0467696	GC	0.0043	3.01e-06	7237	288444	0.00307016	22.281
M00599	rs11216267	T	C	T	C	0.0168	0.0154359	0.6435	0.451412	117081676	0.698461	0.0398448	GC	0.0035	1.56e-06	7237	288444	0.00317354	23.0336
M00599	rs11259923	A	G	A	G	0.042	0.0649691	0.8139	0.180015	83866952	0.203938	0.0511403	GC	0.0091	3.92e-06	1723	288444	0.0122122	21.277
M00599	rs1133034	T	C	T	C	0.032	-0.016484	0.0757	0.922714	182922827	0.825373	0.0747103	GC	0.0069	3.91e-06	7237	288444	0.00296315	21.5021
M00599	rs12515830	T	G	T	G	0.0244	0.147967	0.8744	0.125945	101842610	0.0136217	0.0599765	GC	0.0054	5.79e-06	7237	288444	0.00281326	20.4114
M00599	rs13195863	A	C	A	C	0.022	-0.0235729	0.2043	0.80327	99945885	0.635865	0.0497857	GC	0.0044	4.13e-07	7237	288444	0.00344258	24.9931
M00599	rs2833657	A	G	A	G	0.0239	-0.00828823	0.8254	0.152985	32105801	0.879713	0.0547682	GC	0.0051	3.02e-06	7237	288444	0.00302539	21.9551
M00599	rs2964063	T	C	T	C	-0.0735	0.0976563	0.9853	0.012897	174432248	0.585767	0.179192	GC	0.0155	2.25e-06	7237	288444	0.00309746	22.4797
M00599	rs3925033	T	G	T	G	-0.0164	0.0154135	0.4591	0.632956	18303779	0.706562	0.0409413	GC	0.0035	2.59e-06	7237	288444	0.00302467	21.9499
M00599	rs4648464	A	G	A	G	-0.0161	-0.023102	0.5522	0.410481	3255365	0.568386	0.0404991	GC	0.0036	9.37e-06	7237	288444	0.00275607	19.9952
M00599	rs6895278	T	C	T	C	0.0168	-0.0261021	0.3354	0.619199	147742457	0.524944	0.0410577	GC	0.0037	4.13e-06	7237	288444	0.00284067	20.6108
M00599	rs7941871	T	G	T	G	-0.024	-0.00764812	0.8353	0.283531	13206459	0.861687	0.0438975	GC	0.005	1.56e-06	7237	288444	0.00317354	23.0336
M00599	rs924483	A	G	A	G	-0.0289	-0.0603741	0.0916	0.897414	26486866	0.350498	0.0646664	GC	0.0062	3.25e-06	7237	288444	0.00299331	21.7216
M00606	rs1007797	T	C	T	C	-0.0092	-0.00404441	0.879	0.077429	70887930	0.956644	0.074393	GC	0.0018	6.49e-07	7354	288444	0.00353971	26.1164
M00606	rs11033504	A	G	A	G	0.0143	-0.0236378	0.9307	0.0768672	36225232	0.74962	0.0740669	GC	0.0027	9.46e-08	7354	288444	0.00379986	28.0431
M00606	rs11607704	T	C	T	C	0.0093	0.0161668	0.8783	0.103126	113677327	0.805822	0.0657668	GC	0.0019	6.94e-07	7354	288444	0.0032473	23.9519
M00606	rs11705028	A	G	A	G	-0.0206	0.0782485	0.0859	0.925333	27564137	0.308823	0.076888	GC	0.0046	8.85e-06	7354	288444	0.00271965	20.0494
M00606	rs12524738	A	G	A	G	0.0156	0.0193391	0.069	0.846515	139873012	0.725827	0.0551472	GC	0.0035	6.93e-06	7354	288444	0.00269413	19.8607
M00606	rs12544733	C	G	C	G	-0.0084	-0.0776393	0.8378	0.839892	53017143	0.146441	0.0534626	GC	0.0018	2.74e-06	7354	288444	0.00295261	21.7719
M00606	rs12580704	T	C	T	C	0.0085	0.130011	0.1328	0.897195	97854476	0.0465511	0.0653201	GC	0.0018	4.55e-06	7354	288444	0.00302311	22.2933
M00606	rs131794	A	C	A	C	0.0146	-0.0606802	0.2074	0.818546	50533323	0.234015	0.0509883	GC	0.0018	4.37e-16	7354	288444	0.00886684	65.7722
M00606	rs1482928	T	G	T	G	0.0081	-0.000720249	0.7912	0.157388	81568624	0.989455	0.0544956	GC	0.0018	4.42e-06	7354	288444	0.00274604	20.2445
M00606	rs163425	A	G	A	G	0.0086	-0.00673583	0.8734	0.0983431	157194322	0.917838	0.0652964	GC	0.0018	2.62e-06	7354	288444	0.00309444	22.821
M00606	rs2686796	T	C	T	C	0.0094	-0.0150811	0.4524	0.543389	48063314	0.702637	0.0395038	GC	0.0017	1.89e-08	7354	288444	0.00414031	30.5661
M00606	rs2904665	A	G	A	G	-0.0089	0.0110238	0.861	0.16764	17178418	0.836163	0.0533056	GC	0.0018	9.19e-07	7354	288444	0.00331337	24.4409
M00606	rs2982907	T	G	T	G	-0.0088	-0.146862	0.1465	0.917877	163159720	0.0395139	0.0713342	GC	0.0018	1.28e-06	7354	288444	0.00323957	23.8947
M00606	rs4286846	C	G	C	G	0.0083	0.049645	0.7232	0.711902	33015200	0.257772	0.0438687	GC	0.0017	1.26e-06	7354	288444	0.00323094	23.8309
M00606	rs532545	T	C	T	C	-0.0095	-0.00770647	0.3065	0.796758	20588679	0.875566	0.0492137	GC	0.0017	3.41e-08	7354	288444	0.00422849	31.2199
M00606	rs6988242	T	G	T	G	0.0094	0.00216552	0.769	0.244661	25935273	0.962795	0.0464242	GC	0.0018	1.31e-07	7354	288444	0.0036947	27.2642
M00606	rs7593385	A	C	A	C	0.0359	-0.160368	0.9685	0.005021	134330882	0.563766	0.277811	GC	0.008	6.87e-06	1766	288444	0.0112744	20.1149
M00606	rs787496	A	G	A	G	0.0081	0.0455356	0.1702	0.800232	67617371	0.360521	0.0497998	GC	0.0018	5.98e-06	7354	288444	0.00274604	20.2445
M00606	rs7948201	T	C	T	C	-0.023	-0.271722	0.9623	0.0652602	130022917	0.00138277	0.0849601	GC	0.0046	6.77e-07	7354	288444	0.00338799	24.9932
M00606	rs9601054	T	C	T	C	0.0083	0.0264861	0.162	0.861772	78505399	0.644399	0.0573842	GC	0.0018	4.24e-06	7354	288444	0.00288293	21.2566
M00606	rs977712	A	C	A	C	-0.0085	0.0159523	0.8633	0.162038	18698372	0.770534	0.0546918	GC	0.0019	6.32e-06	7354	288444	0.00271411	20.0084
M01105	rs11719883	C	G	C	G	-0.0174	0.00657497	0.8444	0.821678	145204690	0.899128	0.0518683	GC	0.0034	3.57e-07	7333	288444	0.00355886	26.1832
M01105	rs12238083	T	C	T	C	0.0152	-0.0333196	0.1389	0.904631	90978913	0.621693	0.0675233	GC	0.0033	3.01e-06	7333	288444	0.00288485	21.21
M01105	rs12336893	T	G	T	G	0.0289	-0.0413347	0.9588	0.033112	2632365	0.711499	0.111762	GC	0.0062	2.68e-06	7333	288444	0.00295424	21.7217
M01105	rs13225022	A	G	A	G	-0.0123	0.0227838	0.6784	0.455615	51781782	0.566226	0.0397195	GC	0.0026	1.4e-06	7333	288444	0.0030427	22.3741
M01105	rs13280152	T	G	T	G	0.0162	-0.0406486	0.1202	0.862567	75502735	0.482135	0.0578323	GC	0.0033	1.22e-06	7333	288444	0.00327563	24.0926
M01105	rs1477025	T	C	T	C	0.0109	-0.00850651	0.6545	0.392706	49777522	0.833321	0.0404218	GC	0.0024	7.63e-06	7333	288444	0.00280497	20.6211
M01105	rs1502520	T	G	T	G	0.0119	-0.0426362	0.7334	0.252677	53469739	0.345942	0.0452379	GC	0.0025	1.63e-06	7333	288444	0.0030803	22.6514
M01105	rs16911296	A	G	A	G	-0.0209	0.113314	0.0771	0.900361	12415280	0.0818785	0.0651271	GC	0.0045	4.18e-06	7333	288444	0.00293299	21.565
M01105	rs17087487	A	G	A	G	-0.0231	0.00507593	0.053	0.896534	57070781	0.938703	0.0660071	GC	0.0052	8e-06	7333	288444	0.00268391	19.7287
M01105	rs1956129	T	C	T	C	-0.0127	0.0511121	0.7589	0.247764	39686120	0.263259	0.0456879	GC	0.0025	3.66e-07	7333	288444	0.00350687	25.7994
M01105	rs2158555	C	G	C	G	-0.0337	-0.0516957	0.0331	0.011673	98398176	0.780944	0.185896	GC	0.0075	7.91e-06	7333	288444	0.00274575	20.1845
M01105	rs2242415	A	C	A	C	0.0109	-0.0238057	0.6233	0.355573	17225224	0.567762	0.0416656	GC	0.0024	8.24e-06	7333	288444	0.00280497	20.6211
M01105	rs4654501	A	G	A	G	0.0111	-0.0368005	0.7671	0.167632	4175708	0.484486	0.0526394	GC	0.0025	9.23e-06	7333	288444	0.00268113	19.7082
M01105	rs6075489	A	G	A	G	0.0113	-0.0325821	0.7177	0.253359	19228326	0.472233	0.0453253	GC	0.0025	9.51e-06	7333	288444	0.00277835	20.4248
M01105	rs7014120	A	G	A	G	0.0148	-0.00466059	0.1341	0.867999	94774377	0.935795	0.0578552	GC	0.0033	5.67e-06	7333	288444	0.00273542	20.1084
M01105	rs7115681	T	C	T	C	-0.0131	0.0429961	0.4668	0.637676	42437723	0.296711	0.0412033	GC	0.0024	8.29e-08	7333	288444	0.00404648	29.7853
M01105	rs7898173	A	G	A	G	-0.0143	0.0615214	0.1419	0.807357	3387136	0.22055	0.0502189	GC	0.0032	6.81e-06	7333	288444	0.00271587	19.9643
M01107	rs10492266	T	C	T	C	-0.0167	0.0137925	0.4255	0.640265	115167892	0.736918	0.0410565	GC	0.0038	8.78e-06	5344	288444	0.00360108	19.3065
M01107	rs10771223	A	G	A	G	0.0237	-0.0110815	0.78	0.321681	25498965	0.794347	0.0425118	GC	0.0046	2.87e-07	5344	288444	0.00494268	26.535
M01107	rs11147404	T	G	T	G	0.0282	0.0763494	0.8872	0.19089	29965319	0.130846	0.0505366	GC	0.0063	8.69e-06	5344	288444	0.0037353	20.0288
M01107	rs12132798	C	G	C	G	0.0615	-0.0146655	0.9749	0.971151	215847194	0.900718	0.117555	GC	0.013	2.09e-06	5344	288444	0.00417044	22.3718
M01107	rs12189555	A	T	A	T	0.021	0.0570469	0.7684	0.739337	90394683	0.205606	0.04507	GC	0.0046	5.06e-06	5344	288444	0.00388478	20.8334
M01107	rs12718598	T	C	T	C	0.018	-0.0105752	0.5178	0.398694	50360747	0.794058	0.0405111	GC	0.0037	1.49e-06	5344	288444	0.00440916	23.6581
M01107	rs1320934	A	T	A	T	0.1215	0.114683	0.9599	0.971964	61898976	0.330535	0.117861	GC	0.0253	1.51e-06	736	288444	0.0303832	23.0001
M01107	rs1431793	A	C	A	C	-0.0216	0.0669994	0.7526	0.276734	235264454	0.129491	0.0441916	GC	0.0046	2.9e-06	5344	288444	0.00410901	22.0409
M01107	rs1447307	T	G	T	G	-0.0211	0.0340177	0.227	0.742598	93273812	0.451686	0.0451999	GC	0.0046	5.69e-06	5344	288444	0.00392172	21.0323
M01107	rs1499094	T	G	T	G	0.0208	-0.0147426	0.7686	0.283381	1202750	0.737033	0.043905	GC	0.0046	7.68e-06	5344	288444	0.00381141	20.4385
M01107	rs167277	A	C	A	C	-0.0207	-0.0306579	0.781	0.204962	78089299	0.530451	0.0488714	GC	0.0046	7.92e-06	5344	288444	0.00377499	20.2424
M01107	rs1799412	C	G	C	G	-0.0262	0.0479884	0.8394	0.818672	40168634	0.348657	0.0512042	GC	0.0055	2.28e-06	5344	288444	0.00422835	22.6837
M01107	rs2293319	T	C	T	C	-0.0219	0.0388923	0.7852	0.182795	30943154	0.447192	0.0511669	GC	0.0047	3.59e-06	5344	288444	0.00404637	21.7035
M01107	rs2549842	T	C	T	C	-0.0206	-0.0076882	0.786	0.313095	80990054	0.857387	0.0427832	GC	0.0046	8.68e-06	5344	288444	0.00373874	20.0473
M01107	rs4579742	A	T	A	T	0.029	-0.0163266	0.1251	0.133552	239296867	0.778739	0.0581095	GC	0.0064	5.16e-06	5344	288444	0.0038274	20.5245
M01107	rs8108144	T	G	T	G	-0.0232	0.0712055	0.788	0.199186	23190398	0.149316	0.0493814	GC	0.0047	6.44e-07	5344	288444	0.00453877	24.3567
M01107	rs8184921	T	C	T	C	0.0165	-0.00618648	0.5087	0.62483	21000405	0.879582	0.0408352	GC	0.0037	9.8e-06	5344	288444	0.00370753	19.8793
M01107	rs972709	A	C	A	C	0.0483	-0.0362282	0.6548	0.342253	65545895	0.384795	0.0416849	GC	0.0107	6.73e-06	736	288444	0.0269395	20.321
M01107	rs9834988	T	C	T	C	0.0185	0.0849219	0.5297	0.52071	79581214	0.0320465	0.0396121	GC	0.0038	7.98e-07	5344	288444	0.00441558	23.6927
M01110	rs1010069	A	G	A	G	0.0081	-0.0148596	0.4623	0.593625	16026442	0.711689	0.0402058	GC	0.0018	8.58e-06	7367	288444	0.00274121	20.2445
M01110	rs10241964	A	G	A	G	0.0182	0.0230643	0.0952	0.900502	19002491	0.72716	0.0661048	GC	0.0035	2.25e-07	7367	288444	0.003657	27.0327
M01110	rs10514491	T	C	T	C	0.012	0.0479015	0.6782	0.282348	80281366	0.274324	0.0438193	GC	0.0026	2.86e-06	7367	288444	0.00288318	21.296
M01110	rs11837423	A	G	A	G	0.0385	-0.0268725	0.088	0.937154	124508992	0.743724	0.0821977	GC	0.008	1.52e-06	1766	288444	0.0129447	23.1339
M01110	rs12352829	A	G	A	G	-0.0134	-0.0324953	0.1506	0.849855	71391751	0.557043	0.0553357	GC	0.0027	5.84e-07	7367	288444	0.00333228	24.6243
M01110	rs12532113	T	C	T	C	-0.028	0.0255357	0.961	0.0203599	90855421	0.855874	0.140592	GC	0.006	3.06e-06	5601	288444	0.00387314	21.77
M01110	rs1430209	T	C	T	C	-0.0086	0.0585014	0.5313	0.411372	221345492	0.145492	0.0401895	GC	0.0018	1.87e-06	7367	288444	0.003089	22.821
M01110	rs17099239	A	G	A	G	-0.012	0.0281131	0.8327	0.218135	61800790	0.554016	0.0475082	GC	0.0027	6.74e-06	7367	288444	0.00267412	19.7477
M01110	rs174548	C	G	C	G	0.0488	-0.0399778	0.7005	0.609927	61803876	0.320837	0.0402702	GC	0.0025	1.43e-84	7367	288444	0.0491777	380.927
M01110	rs180022	T	C	T	C	0.0117	-0.0309046	0.8328	0.181634	16295630	0.547867	0.0514253	GC	0.0026	9.43e-06	7367	288444	0.00274121	20.2445
M01110	rs2275351	T	C	T	C	0.012	0.0194711	0.1657	0.90431	203180945	0.769513	0.0664513	GC	0.0027	7.06e-06	7367	288444	0.00267412	19.7477
M01110	rs3798211	A	C	A	C	-0.0083	-0.0315737	0.4247	0.57579	159765888	0.430869	0.0400831	GC	0.0018	4.58e-06	7367	288444	0.00287785	21.2566
M01110	rs4739402	T	C	T	C	-0.0085	-0.0139893	0.5172	0.408138	35370755	0.727391	0.0401303	GC	0.0019	5.61e-06	7367	288444	0.00270933	20.0084
M01110	rs4982495	T	C	T	C	-0.0084	-0.0725039	0.4275	0.439162	21752285	0.0678203	0.0397021	GC	0.0018	3.27e-06	7367	288444	0.00294741	21.7719
M01110	rs532098	A	G	A	G	0.009	0.0886842	0.461	0.565451	32610275	0.0260681	0.0398545	GC	0.002	6.8e-06	5601	288444	0.0036024	20.2428
M01110	rs6535974	A	G	A	G	-0.0122	0.00716937	0.8465	0.105304	139195172	0.910572	0.0638317	GC	0.0027	5.8e-06	7367	288444	0.00276376	20.4115
M01110	rs6568389	T	C	T	C	0.0157	0.0834137	0.8061	0.245695	105669243	0.0674948	0.0456221	GC	0.0033	2.16e-06	7367	288444	0.00306301	22.6284
M01110	rs712916	T	C	T	C	-0.0456	0.151304	0.9875	0.00480832	99244215	0.59037	0.281077	GC	0.0102	8.19e-06	7367	288444	0.00270559	19.9807
M01110	rs7169869	A	G	A	G	-0.0194	-0.022234	0.5404	0.544787	84935687	0.574606	0.0396129	GC	0.0043	6.59e-06	1766	288444	0.0113946	20.3317
M01110	rs8123073	A	G	A	G	-0.0372	0.0798055	0.983	0.0169934	32859052	0.595535	0.15034	GC	0.0082	5.94e-06	7367	288444	0.00278584	20.575
M01110	rs9679675	A	C	A	C	0.0092	0.0819346	0.4732	0.41611	174421143	0.0412743	0.040149	GC	0.0018	4.17e-07	7367	288444	0.00353348	26.1164
M01114	rs11159894	T	C	T	C	0.032	0.0131796	0.3295	0.637655	89255475	0.748159	0.0410492	GC	0.0067	1.77e-06	4934	288444	0.00460201	22.8021
M01114	rs12405017	T	C	T	C	-0.1891	-0.155672	0.9817	0.00901548	85552860	0.452697	0.207307	GC	0.0426	9.18e-06	1447	288444	0.0134345	19.6772
M01114	rs17131011	A	G	A	G	-0.0781	-0.0486208	0.0404	0.943026	69657723	0.571106	0.0858383	GC	0.0174	6.88e-06	4934	288444	0.00406663	20.1385
M01114	rs17175231	A	G	A	G	0.0593	0.0445008	0.9348	0.0883947	94312794	0.521582	0.0694341	GC	0.0125	1.99e-06	4934	288444	0.0045406	22.4964
M01114	rs17641342	C	G	C	G	0.0725	-0.0101621	0.1639	0.137173	76284687	0.859609	0.0574547	GC	0.0159	5.26e-06	1447	288444	0.014165	20.7626
M01114	rs2002212	A	G	A	G	-0.0691	0.0280395	0.049	0.911119	12006036	0.687193	0.0696345	GC	0.0155	7.82e-06	4934	288444	0.00401188	19.8663
M01114	rs2140798	T	C	T	C	-0.0519	0.0303966	0.0986	0.905431	125477543	0.654882	0.0680029	GC	0.0117	8.8e-06	4934	288444	0.00397224	19.6692
M01114	rs2391088	A	G	A	G	-0.0341	-0.0162891	0.6873	0.240156	25143889	0.724826	0.0462738	GC	0.0073	2.92e-06	4934	288444	0.00440299	21.8116
M01114	rs3752241	C	G	C	G	0.0574	-0.0441151	0.8684	0.837252	1053525	0.412195	0.0537965	GC	0.0126	5.52e-06	4934	288444	0.00418852	20.7447
M01114	rs4244808	T	G	T	G	0.0305	0.0410281	0.5307	0.555325	2141880	0.303724	0.0398919	GC	0.0068	8.3e-06	4934	288444	0.00406084	20.1097
M01114	rs4579412	A	C	A	C	-0.0414	-0.105599	0.1469	0.801342	67480844	0.0326663	0.0494343	GC	0.0091	4.77e-06	4934	288444	0.00417735	20.6891
M01114	rs696155	A	G	A	G	-0.0412	0.0126011	0.1888	0.817784	33551935	0.804729	0.0509688	GC	0.0088	2.92e-06	4934	288444	0.00442288	21.9105
M01114	rs7262824	T	C	T	C	0.0357	-0.0370693	0.2062	0.777543	18502461	0.43579	0.047566	GC	0.008	8.7e-06	4934	288444	0.00401983	19.9058
M01114	rs7269193	A	G	A	G	-0.0528	-0.0139373	0.9092	0.102436	48229911	0.828831	0.0644643	GC	0.0116	5.03e-06	4934	288444	0.00418151	20.7098
M01114	rs7427777	A	C	A	C	0.1291	0.00155441	0.0483	0.936454	182229595	0.984484	0.0799265	GC	0.0286	6.36e-06	1447	288444	0.0138861	20.3479
M01114	rs8192870	T	G	T	G	-0.0365	-0.05471	0.3498	0.607917	58499507	0.17579	0.0404112	GC	0.0067	3.99e-08	4934	288444	0.00597905	29.6661
M01114	rs9851393	A	G	A	G	0.0297	0.0367782	0.5199	0.469682	54300696	0.35286	0.0395866	GC	0.0066	7.38e-06	4934	288444	0.0040874	20.2418
M01121	rs11118120	A	C	A	C	-0.019	0.00124972	0.8501	0.200127	218532419	0.979981	0.0498044	GC	0.004	1.97e-06	7349	288444	0.00306075	22.5564
M01121	rs11940037	T	C	T	C	0.019	-0.0682427	0.842	0.210911	57969362	0.159232	0.0484795	GC	0.0041	2.82e-06	7349	288444	0.00291369	21.4695
M01121	rs1466228	T	C	T	C	-0.0361	0.189504	0.0348	0.978965	32426689	0.148896	0.131286	GC	0.0078	3.21e-06	7349	288444	0.00290625	21.4145
M01121	rs17351329	A	G	A	G	-0.0185	-0.0229819	0.8651	0.155074	107680419	0.672877	0.0544336	GC	0.0041	5.37e-06	7349	288444	0.00276278	20.3544
M01121	rs4470674	A	T	A	T	-0.0141	0.0208868	0.7182	0.677258	178568427	0.621354	0.0422869	GC	0.0031	6.64e-06	7349	288444	0.00280715	20.6822
M01121	rs603424	A	G	A	G	0.0292	0.0020004	0.1865	0.884284	100315722	0.974389	0.0623098	GC	0.0038	1.56e-14	7349	288444	0.00797067	59.031
M01121	rs7583745	T	C	T	C	-0.0348	0.0161852	0.884	0.0797995	79311772	0.822955	0.0723375	GC	0.0075	3.06e-06	1768	288444	0.0120309	21.5052
M01123	rs10489	A	C	A	C	0.1743	0.00105681	0.0243	0.942486	69102001	0.99024	0.0863918	GC	0.038	4.6e-06	1731	288444	0.0120084	21.0148
M01123	rs11616655	A	G	A	G	-0.1069	0.191008	0.9444	0.0761485	23109802	0.00718175	0.0710519	GC	0.0237	6.37e-06	2639	288444	0.0076504	20.3296
M01123	rs17077586	A	G	A	G	0.1032	0.156095	0.9187	0.0416664	67625684	0.113538	0.098639	GC	0.021	9.2e-07	2639	288444	0.00906829	24.1319
M01123	rs17224277	A	G	A	G	0.0951	0.0449882	0.0778	0.940694	181475717	0.589534	0.0833868	GC	0.0199	1.83e-06	2639	288444	0.00857972	22.8205
M01123	rs17741813	T	C	T	C	0.538	0.147259	0.015	0.950298	34297470	0.103613	0.0904772	GC	0.119	6.39e-06	908	288444	0.0219427	20.3261
M01123	rs2846723	T	G	T	G	-0.0476	-0.0384008	0.5442	0.51324	102700160	0.329889	0.0394123	GC	0.0105	5.76e-06	2639	288444	0.00772729	20.5355
M01123	rs4384764	A	G	A	G	-0.0568	0.0179252	0.2371	0.757887	37363141	0.69799	0.0461946	GC	0.0127	7.9e-06	2639	288444	0.00752264	19.9876
M01123	rs494562	A	G	A	G	-0.1182	0.0730399	0.8988	0.0932164	85407411	0.281295	0.0677919	GC	0.0167	1.34e-12	2639	288444	0.0186293	50.0579
M01123	rs7297956	C	G	C	G	0.0597	-0.095693	0.7301	0.746028	104227764	0.0355664	0.045528	GC	0.0134	7.69e-06	1731	288444	0.0113368	19.8261
M01123	rs7795118	T	C	T	C	0.0905	-0.0466706	0.2305	0.816084	106619780	0.364563	0.0514728	GC	0.0186	1.21e-06	2639	288444	0.00889106	23.656
M01123	rs9359674	A	T	A	T	0.1142	0.0424273	0.0565	0.0571616	85996191	0.62035	0.0856504	GC	0.0218	1.57e-07	2639	288444	0.0102917	27.4214
M01125	rs10024717	A	G	A	G	0.0085	0.0168887	0.3772	0.674908	88298493	0.690521	0.0424183	GC	0.0016	7.5e-08	7352	288444	0.00382409	28.215
M01125	rs10063205	T	C	T	C	0.008	-0.0841454	0.1559	0.788945	159710004	0.0874742	0.0492402	GC	0.0017	4.06e-06	7352	288444	0.0030031	22.1393
M01125	rs11128879	T	C	T	C	-0.0078	0.0321673	0.1208	0.798424	1821096	0.512309	0.0490919	GC	0.0018	9.56e-06	7352	288444	0.0025476	18.7727
M01125	rs12707434	A	G	A	G	-0.0366	0.0132874	0.9639	0.0314264	139088555	0.906702	0.113374	GC	0.008	4.65e-06	1764	288444	0.0117263	20.9069
M01125	rs161503	T	C	T	C	0.008	0.0300789	0.1176	0.887318	100301249	0.629222	0.0622983	GC	0.0018	6.87e-06	7352	288444	0.00267956	19.7477
M01125	rs1618996	A	G	A	G	0.0091	0.043279	0.1298	0.873962	13328417	0.466631	0.0594516	GC	0.0018	3.78e-07	7352	288444	0.00346438	25.5517
M01125	rs1895999	A	G	A	G	-0.0151	-0.0476792	0.1699	0.829028	48558421	0.367285	0.0528845	GC	0.0032	3.43e-06	1764	288444	0.0124654	22.2414
M01125	rs2397972	A	G	A	G	0.012	-0.166518	0.054	0.907149	95815423	0.0146238	0.0682012	GC	0.0026	4.05e-06	7352	288444	0.00288904	21.296
M01125	rs2470439	A	G	A	G	0.0083	0.0658497	0.11	0.885591	1905994	0.28779	0.061948	GC	0.0018	5.69e-06	7352	288444	0.00288371	21.2566
M01125	rs3760605	T	C	T	C	0.0079	-0.0336968	0.8912	0.171767	3870771	0.524766	0.0529811	GC	0.0018	9.8e-06	7352	288444	0.00261317	19.2571
M01125	rs4086666	T	G	T	G	0.0083	-0.181649	0.8804	0.0786296	13854390	0.0120465	0.0723475	GC	0.0018	2.42e-06	7352	288444	0.00288371	21.2566
M01125	rs4347830	A	G	A	G	0.01	-0.0316608	0.337	0.586793	227193300	0.433667	0.0404387	GC	0.002	5.73e-07	5588	288444	0.00445395	24.9911
M01125	rs4562384	T	C	T	C	0.0075	-0.0239341	0.7166	0.333623	1965945	0.570638	0.0422036	GC	0.0017	5.5e-06	7352	288444	0.00264041	19.4584
M01125	rs6084839	A	C	A	C	-0.0123	0.0358654	0.9446	0.084903	4705061	0.611802	0.0706703	GC	0.0027	3.99e-06	7352	288444	0.00281483	20.7474
M01125	rs6101153	A	G	A	G	-0.008	0.0231559	0.8897	0.118259	60984217	0.721493	0.0649597	GC	0.0018	8.26e-06	7352	288444	0.00267956	19.7477
M01125	rs7340968	A	C	A	C	0.0333	0.101868	0.027	0.967143	78040512	0.369583	0.113533	GC	0.0075	9.05e-06	1764	288444	0.011052	19.6912
M01125	rs7530270	A	C	A	C	-0.0085	0.00812834	0.2	0.763579	241521093	0.860122	0.0461265	GC	0.0018	1.51e-06	7352	288444	0.00302393	22.2933
M01284	rs10234936	A	G	A	G	0.028	0.046625	0.035	0.977561	19562376	0.723997	0.132037	GC	0.0061	4.88e-06	5687	288444	0.0036912	21.0622
M01284	rs1043011	T	G	T	G	0.0172	-0.0114726	0.1722	0.817861	56471256	0.822414	0.0511162	GC	0.0034	5.21e-07	5687	288444	0.00447988	25.5827
M01284	rs10433674	T	C	T	C	0.0264	-0.0360954	0.9584	0.028063	70896009	0.763933	0.12019	GC	0.0054	1.24e-06	5687	288444	0.0041852	23.8928
M01284	rs10795360	C	G	C	G	0.0114	-0.0143128	0.6957	0.723352	6659752	0.745815	0.0441532	GC	0.0025	3.76e-06	5687	288444	0.00364302	20.7863
M01284	rs10798574	T	G	T	G	-0.0142	-0.0101815	0.2212	0.704211	177840492	0.813307	0.0431124	GC	0.003	2.03e-06	5687	288444	0.00392413	22.3966
M01284	rs10993160	A	G	A	G	0.0295	-0.246053	0.9587	0.038957	94306644	0.0162585	0.102392	GC	0.0062	1.68e-06	5687	288444	0.00396508	22.6312
M01284	rs13242474	A	G	A	G	0.0111	0.0251763	0.7395	0.324477	20401442	0.551487	0.0422751	GC	0.0024	5.47e-06	5687	288444	0.00374722	21.3831
M01284	rs1466785	T	C	T	C	-0.0106	0.0149685	0.4409	0.50316	11765947	0.706131	0.0396981	GC	0.0024	5.93e-06	5687	288444	0.00341837	19.5001
M01284	rs17092955	T	G	T	G	-0.0175	0.00216624	0.1024	0.879481	95615161	0.971164	0.059927	GC	0.0034	3.39e-07	5687	288444	0.00463678	26.4829
M01284	rs17268257	T	C	T	C	-0.0159	0.0102265	0.1349	0.832717	138844514	0.846342	0.0527716	GC	0.0035	7.31e-06	5687	288444	0.00361578	20.6303
M01284	rs202490	T	C	T	C	-0.0111	0.0401544	0.3533	0.613664	1767480	0.324126	0.0407239	GC	0.0024	4.45e-06	5687	288444	0.00374722	21.3831
M01284	rs3857856	A	G	A	G	0.0152	-0.0207467	0.8885	0.112818	130699879	0.741901	0.0629954	GC	0.0033	4.93e-06	5687	288444	0.00371671	21.2083
M01284	rs42041	C	G	C	G	-0.0109	0.04561	0.7449	0.764702	92617430	0.327313	0.0465626	GC	0.0025	9.33e-06	5687	288444	0.0033315	19.0029
M01284	rs4516857	C	G	C	G	0.0205	0.0159338	0.0991	0.0548311	43937031	0.854194	0.086705	GC	0.0045	4.93e-06	5687	288444	0.00363595	20.7458
M01284	rs4822129	A	G	A	G	0.0122	0.0170061	0.194	0.80144	42427910	0.733645	0.0499767	GC	0.0026	3.76e-06	5687	288444	0.00385666	22.01
M01284	rs715	T	C	T	C	0.0113	-0.013548	0.7125	0.312637	210678331	0.752317	0.0429297	GC	0.0024	4.19e-06	5687	288444	0.00388295	22.1606
M01284	rs7220150	A	C	A	C	0.0147	0.0362557	0.8227	0.181134	72212531	0.482363	0.0516089	GC	0.0033	6.71e-06	5687	288444	0.00347705	19.836
M01284	rs780093	T	C	T	C	-0.0108	0.0182759	0.3998	0.6481	27519736	0.658851	0.041395	GC	0.0024	3.98e-06	5687	288444	0.00354812	20.2429
M01284	rs892051	T	C	T	C	0.011	0.0729995	0.2576	0.794955	22506585	0.136439	0.0490198	GC	0.0025	7.67e-06	5687	288444	0.00339271	19.3532
M01284	rs9403794	A	C	A	C	0.0175	0.0463872	0.5963	0.417462	146606968	0.24832	0.0401816	GC	0.0039	8.09e-06	1679	288444	0.01185	20.1108
M01299	rs10033622	T	C	T	C	0.0126	-0.0648047	0.6115	0.411554	185582838	0.108578	0.0403864	GC	0.0026	1.35e-06	1761	288444	0.0131608	23.4585
M01299	rs10516469	T	C	T	C	-0.0114	0.0160554	0.1	0.794058	101340096	0.74506	0.0493769	GC	0.0025	5.89e-06	7358	288444	0.00281802	20.7879
M01299	rs10873157	T	C	T	C	-0.0109	0.0498897	0.0933	0.911374	62633988	0.473033	0.0695275	GC	0.0024	8.62e-06	7358	288444	0.00279547	20.6211
M01299	rs11243929	T	C	T	C	-0.0076	0.00956228	0.7731	0.164045	132898777	0.856817	0.0529979	GC	0.0017	8.33e-06	7358	288444	0.00270889	19.9807
M01299	rs12728678	T	C	T	C	-0.0096	0.0893959	0.2003	0.783077	154792239	0.0613465	0.04778	GC	0.0017	2.19e-08	7358	288444	0.00431526	31.8806
M01299	rs12891	C	G	C	G	0.0078	-0.0193326	0.4177	0.313357	8262312	0.650519	0.0426731	GC	0.0018	8.78e-06	7358	288444	0.00254553	18.7727
M01299	rs13237436	A	G	A	G	-0.0076	0.0155236	0.193	0.786818	80246502	0.748557	0.048429	GC	0.0017	7.26e-06	7358	288444	0.00270889	19.9807
M01299	rs1475943	T	C	T	C	0.0079	-0.0928141	0.2215	0.68889	46909540	0.0306175	0.0429296	GC	0.0017	3.69e-06	7358	288444	0.00292633	21.5893
M01299	rs1512342	T	C	T	C	0.0072	0.0456911	0.3384	0.614332	148329631	0.260145	0.0405765	GC	0.0016	7.01e-06	7358	288444	0.00274455	20.2445
M01299	rs1532775	A	G	A	G	0.0081	-0.00922545	0.7796	0.180609	114062731	0.856307	0.0509476	GC	0.0017	1.04e-06	7358	288444	0.00307592	22.6963
M01299	rs1536564	T	C	T	C	0.0075	-0.00619224	0.2644	0.715796	14716349	0.888362	0.0441115	GC	0.0017	7.05e-06	7358	288444	0.00263826	19.4584
M01299	rs172650	A	C	A	C	0.0102	-0.00760748	0.6543	0.413412	71570009	0.849484	0.0400865	GC	0.0016	2.82e-10	7358	288444	0.00549298	40.6296
M01299	rs17293820	T	G	T	G	0.0081	-0.0726418	0.8016	0.192716	14254114	0.146289	0.0500025	GC	0.0017	2.01e-06	7358	288444	0.00307592	22.6963
M01299	rs174408	A	G	A	G	0.0129	0.042854	0.149	0.904044	111611146	0.52476	0.067378	GC	0.0023	1.41e-08	7358	288444	0.00425707	31.4489
M01299	rs1851740	A	C	A	C	-0.008	-0.00150312	0.185	0.80356	77690051	0.976007	0.0499785	GC	0.0017	2.74e-06	7358	288444	0.00300066	22.1393
M01299	rs2879560	T	C	T	C	-0.0081	0.035772	0.2226	0.772305	182596241	0.450122	0.0473669	GC	0.0017	3.48e-06	7358	288444	0.00307592	22.6963
M01299	rs2891733	T	C	T	C	-0.0109	-0.144682	0.8941	0.051852	219270486	0.0996873	0.0878792	GC	0.0024	8.47e-06	7358	288444	0.00279547	20.6211
M01299	rs4347830	A	G	A	G	0.009	-0.0316608	0.337	0.586793	227193300	0.433667	0.0404387	GC	0.002	6.8e-06	5597	288444	0.00360497	20.2428
M01299	rs4808739	T	C	T	C	0.0083	0.0236994	0.7578	0.281274	18048706	0.592373	0.0442648	GC	0.0018	2.42e-06	7358	288444	0.00288136	21.2566
M01299	rs4863214	T	C	T	C	-0.0149	0.0807947	0.7398	0.428508	189595235	0.0493844	0.0411116	GC	0.0032	3.98e-06	1761	288444	0.0121618	21.656
M01299	rs6493	A	G	A	G	0.0114	0.0147451	0.1195	0.834611	77673986	0.781664	0.0532022	GC	0.0024	2.35e-06	7358	288444	0.00305702	22.5564
M01299	rs703014	A	G	A	G	0.0135	0.00117281	0.326	0.670517	28352876	0.977738	0.0420288	GC	0.0027	7.19e-07	1761	288444	0.0139978	24.9716
M01299	rs7151615	T	G	T	G	-0.0079	-0.0748405	0.273	0.675507	20263788	0.0762799	0.0422186	GC	0.0016	1.47e-06	7358	288444	0.00330231	24.3723
M01299	rs7195332	T	C	T	C	0.0077	0.0938853	0.2152	0.787775	19914641	0.0518513	0.0482858	GC	0.0017	4.05e-06	7358	288444	0.00278045	20.51
M01299	rs7641634	A	G	A	G	-0.0077	0.0236469	0.266	0.732954	143823166	0.59665	0.0446823	GC	0.0016	2.56e-06	7358	288444	0.00313774	23.1539
M01299	rs7834337	A	G	A	G	-0.0113	0.124166	0.0904	0.869489	705828	0.0338361	0.0585133	GC	0.0025	4.71e-06	7358	288444	0.00276894	20.4248
M01299	rs8035304	T	G	T	G	0.009	-0.100215	0.81	0.191924	93180696	0.046118	0.0502504	GC	0.002	6.8e-06	5597	288444	0.00360497	20.2428
M01299	rs8111703	A	T	A	T	-0.0084	0.000391838	0.2142	0.236082	3685056	0.993282	0.0465398	GC	0.0017	1.47e-06	7358	288444	0.00330721	24.4086
M01299	rs906466	A	G	A	G	0.0076	-0.0661191	0.1846	0.780836	36420229	0.165628	0.0476916	GC	0.0017	8.84e-06	7358	288444	0.00270889	19.9807
M01299	rs9327433	T	G	T	G	-0.0076	0.0585974	0.5134	0.412077	127210367	0.144879	0.0401941	GC	0.0016	2.53e-06	7358	288444	0.00305702	22.5564
M01299	rs936632	A	C	A	C	-0.0089	-0.0299206	0.1787	0.838538	52646110	0.577891	0.0537688	GC	0.0017	2.69e-07	7358	288444	0.00371114	27.4009
M01299	rs9400467	T	C	T	C	-0.0121	-0.0395787	0.7059	0.375711	111102812	0.335539	0.0410986	GC	0.0016	6.54e-14	7358	288444	0.00771274	57.1759
M01299	rs9497139	A	G	A	G	-0.029	-0.0313073	0.0155	0.971322	144943204	0.790329	0.117748	GC	0.0061	1.97e-06	7358	288444	0.00306228	22.5953
M01299	rs9594421	A	T	A	T	0.0075	-0.00903598	0.2757	0.269026	40517622	0.83961	0.0446458	GC	0.0016	4.59e-06	7358	288444	0.00297734	21.9667
M01301	rs10095414	A	G	A	G	0.0086	0.0127815	0.8619	0.148574	20721404	0.81884	0.0558054	GC	0.0018	2.29e-06	7363	288444	0.00309067	22.821
M01301	rs10491431	A	C	A	C	0.0082	0.0392968	0.1435	0.866002	35967898	0.498706	0.0580861	GC	0.0018	3.8e-06	7363	288444	0.00281064	20.7474
M01301	rs10738383	A	G	A	G	-0.0131	0.0148234	0.6175	0.425065	15016044	0.710413	0.0399229	GC	0.0029	7.39e-06	1763	288444	0.0114419	20.3823
M01301	rs10850904	T	C	T	C	0.0085	0.0331731	0.127	0.869303	117817427	0.571592	0.0586399	GC	0.0018	2.74e-06	7363	288444	0.00301943	22.2933
M01301	rs10917910	A	C	A	C	-0.0086	-0.0410174	0.8597	0.0708555	164096060	0.591194	0.0763672	GC	0.0018	1.65e-06	7363	288444	0.00309067	22.821
M01301	rs11151130	A	G	A	G	0.0085	-0.0555784	0.1379	0.872685	75611644	0.350715	0.0595565	GC	0.0018	1.79e-06	7363	288444	0.00301943	22.2933
M01301	rs11600689	A	T	A	T	-0.0103	-0.090252	0.1616	0.154315	19957982	0.0970063	0.0543835	GC	0.0023	9.14e-06	7363	288444	0.00271633	20.0494
M01301	rs11659807	C	G	C	G	-0.0082	0.00205181	0.1964	0.222189	35521290	0.965688	0.0476971	GC	0.0017	2.16e-06	7363	288444	0.00314996	23.2601
M01301	rs1179979	A	G	A	G	-0.0128	-0.0167053	0.9214	0.05566	36877769	0.844282	0.0850492	GC	0.0026	9.49e-07	7363	288444	0.00328089	24.2301
M01301	rs12268257	T	C	T	C	-0.0082	-0.0772636	0.1339	0.886109	25575752	0.214894	0.0622984	GC	0.0018	5.59e-06	7363	288444	0.00281064	20.7474
M01301	rs12927959	A	G	A	G	0.0089	0.034639	0.7248	0.317781	67693166	0.415369	0.0425288	GC	0.0018	3.76e-07	7363	288444	0.00330933	24.4409
M01301	rs13302218	A	G	A	G	-0.0118	-0.0652572	0.932	0.0340911	110628332	0.541374	0.10685	GC	0.0026	6.8e-06	7363	288444	0.00278965	20.592
M01301	rs13339263	A	G	A	G	-0.0081	-0.0138187	0.8587	0.133054	48967245	0.811583	0.0579683	GC	0.0018	6.52e-06	7363	288444	0.00274269	20.2445
M01301	rs1402325	A	G	A	G	-0.008	-0.0617328	0.1437	0.83908	43601584	0.249974	0.0536614	GC	0.0018	8.23e-06	7363	288444	0.00267557	19.7477
M01301	rs1573544	T	C	T	C	0.0087	-0.00942486	0.1484	0.808991	15174102	0.851406	0.0503129	GC	0.0018	9.64e-07	7363	288444	0.00316274	23.3548
M01301	rs1894947	T	C	T	C	0.0083	0.023548	0.1801	0.823973	55972666	0.651885	0.052196	GC	0.0017	1.85e-06	7363	288444	0.00322701	23.8309
M01301	rs2383208	A	G	A	G	0.0078	0.0132446	0.8223	0.14935	22132077	0.812123	0.0557223	GC	0.0017	8.79e-06	7363	288444	0.002851	21.0462
M01301	rs2863979	A	G	A	G	0.0143	0.0227404	0.7241	0.294639	68297987	0.601278	0.0435169	GC	0.0017	1.44e-17	7363	288444	0.00951844	70.7386
M01301	rs3024536	T	C	T	C	-0.0085	0.0361008	0.1443	0.903339	27341392	0.587339	0.0665211	GC	0.0018	1.69e-06	7363	288444	0.00301943	22.2933
M01301	rs4317453	A	G	A	G	-0.0077	0.0171109	0.3363	0.635743	1424127	0.681372	0.0416736	GC	0.0017	9.12e-06	7363	288444	0.00277856	20.51
M01301	rs4426541	A	G	A	G	-0.0079	-0.0867403	0.2229	0.815488	166264446	0.0889385	0.0509929	GC	0.0017	5.4e-06	7363	288444	0.00292435	21.5893
M01301	rs6587731	T	G	T	G	-0.0093	-0.0162739	0.1626	0.79446	153215204	0.742313	0.0494958	GC	0.0018	1.96e-07	7363	288444	0.00361239	26.6872
M01301	rs7572149	T	C	T	C	0.0088	-0.0436538	0.133	0.803326	104232395	0.384905	0.0502405	GC	0.0018	1e-06	7363	288444	0.00323562	23.8947
M01301	rs7583413	T	C	T	C	0.0082	0.0313937	0.8245	0.141972	227612594	0.580251	0.0567679	GC	0.0017	2.62e-06	7363	288444	0.00314996	23.2601
M01301	rs9642758	A	G	A	G	0.0086	-0.0746446	0.1578	0.83712	35863641	0.163956	0.0536283	GC	0.0018	1.28e-06	7363	288444	0.00309067	22.821
M01302	rs10066453	C	G	C	G	0.0165	-0.0995089	0.0387	0.0655003	92092156	0.211127	0.079577	GC	0.0035	1.93e-06	7347	288444	0.00301585	22.2184
M01302	rs11232103	A	C	A	C	0.0085	0.00256286	0.1151	0.830169	80381371	0.961777	0.0534777	GC	0.0017	3.7e-07	7347	288444	0.00339121	24.9932
M01302	rs11760350	A	G	A	G	-0.0075	0.0854368	0.1238	0.86986	39232543	0.145059	0.0586305	GC	0.0017	7.77e-06	7347	288444	0.0026422	19.4584
M01302	rs16839317	T	C	T	C	-0.0078	-0.0624686	0.8726	0.163617	132500039	0.241105	0.0532905	GC	0.0017	2.75e-06	7347	288444	0.00285719	21.0462
M01302	rs1742639	A	G	A	G	0.0077	0.0786835	0.8865	0.074344	46093117	0.294644	0.0750804	GC	0.0017	7.94e-06	7347	288444	0.0027846	20.51
M01302	rs17478241	T	C	T	C	-0.0076	-0.0361684	0.168	0.789783	32147814	0.457705	0.0487031	GC	0.0016	2.75e-06	7347	288444	0.00306158	22.5564
M01302	rs2066415	T	C	T	C	0.0065	-0.0149532	0.3567	0.536405	5867061	0.706894	0.0397657	GC	0.0015	8.63e-06	7347	288444	0.00254933	18.7727
M01302	rs2418886	A	G	A	G	0.0223	0.0538666	0.0489	0.962532	190180734	0.602135	0.103325	GC	0.0047	1.63e-06	1762	288444	0.0126152	22.4864
M01302	rs2780242	T	C	T	C	-0.0083	-0.0864711	0.1138	0.904048	117970744	0.194452	0.0666434	GC	0.0018	3.85e-06	7347	288444	0.00288567	21.2566
M01302	rs320485	T	C	T	C	0.0094	0.0169767	0.1324	0.80092	213473223	0.731525	0.0494806	GC	0.0017	4.97e-08	7347	288444	0.00414423	30.5661
M01302	rs3740996	A	G	A	G	0.0078	-0.0670079	0.1208	0.884133	5680051	0.280079	0.0620362	GC	0.0017	4.33e-06	7347	288444	0.00285719	21.0462
M01302	rs4693555	T	C	T	C	-0.0069	0.0301813	0.2131	0.747134	83071382	0.511512	0.0459741	GC	0.0016	8.43e-06	7347	288444	0.00252493	18.5926
M01302	rs487946	T	G	T	G	-0.0074	-0.0583605	0.8292	0.157189	62818336	0.282603	0.0543146	GC	0.0016	3.1e-06	7347	288444	0.00290303	21.3848
M01302	rs6008767	C	G	C	G	-0.0077	0.0327658	0.8182	0.799214	46346077	0.510857	0.0498335	GC	0.0017	4.12e-06	7347	288444	0.0027846	20.51
M01302	rs6071991	T	C	T	C	-0.0075	-0.0334041	0.1495	0.808843	40261343	0.506923	0.050335	GC	0.0016	3.81e-06	7347	288444	0.00298178	21.9667
M01302	rs6533609	T	C	T	C	-0.0077	-0.0206387	0.1429	0.85664	112357731	0.711307	0.0557651	GC	0.0017	3.78e-06	7347	288444	0.0027846	20.51
M01302	rs6766715	A	G	A	G	-0.009	-0.0236742	0.128	0.867834	173068358	0.684945	0.0583506	GC	0.002	6.8e-06	5585	288444	0.00361269	20.2427
M01302	rs6960830	T	C	T	C	0.0078	-0.0323452	0.8851	0.06474	156375912	0.684714	0.0796601	GC	0.0017	4.16e-06	7347	288444	0.00285719	21.0462
M01302	rs7570141	A	G	A	G	-0.0119	0.0137457	0.104	0.868887	18094114	0.815238	0.0588241	GC	0.0026	6.21e-06	7347	288444	0.00284316	20.9425
M01302	rs885076	A	G	A	G	-0.0074	0.00907907	0.8716	0.151423	131204990	0.87005	0.0554971	GC	0.0017	8.75e-06	7347	288444	0.00257239	18.9429
M01302	rs9410970	A	C	A	C	-0.0068	0.010408	0.2201	0.808269	87800305	0.835799	0.0502144	GC	0.0015	5.49e-06	7347	288444	0.00278941	20.5455
M01302	rs9598459	A	G	A	G	0.0079	-0.00303426	0.896	0.0731701	62461216	0.968242	0.0762124	GC	0.0017	5.17e-06	7347	288444	0.0029307	21.5893
M01303	rs10166484	T	C	T	C	-0.0121	0.0137573	0.3157	0.75108	188783957	0.76292	0.0456071	GC	0.0027	5.29e-06	6946	288444	0.00288307	20.0779
M01303	rs10899384	A	G	A	G	0.0139	0.0140573	0.3819	0.635396	77507423	0.731803	0.041016	GC	0.0026	1.27e-07	6946	288444	0.00409793	28.5731
M01303	rs10990303	T	C	T	C	-0.0129	0.0459608	0.2309	0.793243	95648123	0.350619	0.0492409	GC	0.0028	3.94e-06	6946	288444	0.00304652	21.2197
M01303	rs12713120	T	C	T	C	0.0122	0.0178105	0.7564	0.233485	50649546	0.703973	0.0468742	GC	0.0027	6.74e-06	6946	288444	0.00293078	20.4111
M01303	rs1939471	A	G	A	G	-0.0123	-0.0323122	0.7209	0.349904	96103920	0.436356	0.0415132	GC	0.0027	4.06e-06	6946	288444	0.00297888	20.7471
M01303	rs2026395	A	T	A	T	-0.0116	0.0554945	0.6013	0.611993	7808634	0.170538	0.0404928	GC	0.0026	9.82e-06	6946	288444	0.00285754	19.8996
M01303	rs2288867	T	C	T	C	-0.0132	-0.0713441	0.2334	0.824439	19654759	0.168083	0.051759	GC	0.0027	1.02e-06	6946	288444	0.00342921	23.8944
M01303	rs26724	A	G	A	G	0.014	-0.0277173	0.3507	0.651545	107608572	0.502322	0.0413173	GC	0.0026	1.26e-07	6946	288444	0.00415686	28.9857
M01303	rs2869990	T	C	T	C	-0.0125	0.0337003	0.7192	0.24063	89070463	0.464978	0.046122	GC	0.0027	2.83e-06	6946	288444	0.00307624	21.4273
M01303	rs4768795	T	G	T	G	0.0195	0.00566441	0.3587	0.557096	47319191	0.887338	0.0399823	GC	0.0043	6.19e-06	6946	288444	0.00295198	20.5592
M01303	rs690191	T	C	T	C	-0.0121	0.0758483	0.7821	0.204079	76366124	0.122389	0.0490984	GC	0.0027	9.23e-06	6946	288444	0.00288307	20.0779
M01303	rs7010256	C	G	C	G	0.1003	-0.106473	0.0158	0.00242098	11161952	0.785856	0.391882	GC	0.0224	7.58e-06	1578	288444	0.0125463	20.0242
M01303	rs726900	T	G	T	G	0.0173	0.0342146	0.8497	0.185075	74023665	0.500312	0.0507636	GC	0.0036	1.59e-06	6946	288444	0.00331368	23.0867
M01303	rs7503429	A	C	A	C	-0.016	-0.0123129	0.4255	0.562238	82233549	0.757389	0.0398589	GC	0.0026	1.64e-09	6946	288444	0.00542247	37.8589
M01303	rs8073225	T	C	T	C	-0.013	0.0315121	0.7657	0.174923	79091700	0.54471	0.0520253	GC	0.0028	3.94e-06	6946	288444	0.00309378	21.5499
M01303	rs912170	A	G	A	G	-0.0186	-0.0177756	0.8773	0.211126	656736	0.718356	0.0492868	GC	0.0036	2.09e-07	6946	288444	0.00382843	26.6868
M01303	rs9471841	T	C	T	C	-0.0275	0.00475225	0.0526	0.932891	42305594	0.951996	0.0789407	GC	0.0062	9.84e-06	6946	288444	0.00282435	19.6679
M01336	rs10112003	A	G	A	G	0.0158	0.127096	0.0782	0.946678	34502975	0.141215	0.0863848	GC	0.0033	1.73e-06	7352	288444	0.00310834	22.9175
M01336	rs10199787	T	C	T	C	0.0077	-0.00496207	0.6173	0.394347	10952487	0.902546	0.0405247	GC	0.0017	6.2e-06	7352	288444	0.00278271	20.51
M01336	rs10242171	A	G	A	G	-0.0121	0.122131	0.1355	0.893858	28904528	0.0557417	0.063841	GC	0.0026	3.73e-06	7352	288444	0.00293725	21.6524
M01336	rs11118120	A	C	A	C	-0.0137	0.00124972	0.8495	0.200127	218532419	0.979981	0.0498044	GC	0.0029	3.16e-06	7352	288444	0.00302638	22.3114
M01336	rs11133892	A	G	A	G	0.0089	0.0182769	0.4427	0.570333	17254917	0.646274	0.0398239	GC	0.0017	1.56e-07	7352	288444	0.00371416	27.4008
M01336	rs11193635	T	C	T	C	0.0087	-0.0307722	0.6724	0.294514	107708493	0.483222	0.0438896	GC	0.0018	7.34e-07	7352	288444	0.00316745	23.3548
M01336	rs11222474	T	G	T	G	-0.0082	0.0219621	0.6036	0.340896	131117835	0.597679	0.0416153	GC	0.0017	1.42e-06	7352	288444	0.00315466	23.2601
M01336	rs11940037	T	C	T	C	0.0121	-0.0682427	0.8408	0.210911	57969362	0.159232	0.0484795	GC	0.0025	1.24e-06	7352	288444	0.00317617	23.4192
M01336	rs12147529	A	G	A	G	0.0078	-0.00680949	0.4485	0.506389	33085087	0.863379	0.039573	GC	0.0017	5.92e-06	7352	288444	0.00285525	21.0462
M01336	rs12200468	A	G	A	G	0.0111	0.0434124	0.8245	0.150272	72642142	0.430312	0.0550458	GC	0.0025	6.85e-06	7352	288444	0.00267422	19.7082
M01336	rs12353451	A	G	A	G	-0.0229	-0.275047	0.0373	0.975704	135169210	0.0298394	0.12662	GC	0.0049	3.12e-06	7352	288444	0.002962	21.8354
M01336	rs12931268	T	C	T	C	-0.0087	-0.048608	0.6329	0.310668	49770591	0.254066	0.0426189	GC	0.0017	2.91e-07	7352	288444	0.00354969	26.1832
M01336	rs13355979	A	G	A	G	-0.0078	0.018767	0.5663	0.418712	32983909	0.64031	0.0401634	GC	0.0017	3.94e-06	7352	288444	0.00285525	21.0462
M01336	rs1348656	T	C	T	C	-0.0117	-0.0030188	0.798	0.185241	145215733	0.95275	0.0509472	GC	0.0024	9.07e-07	7352	288444	0.00322212	23.7592
M01336	rs1466228	T	C	T	C	-0.0234	0.189504	0.035	0.978965	32426689	0.148896	0.131286	GC	0.0051	4.19e-06	7352	288444	0.00285525	21.0462
M01336	rs2190223	A	G	A	G	0.0076	0.0190248	0.5733	0.311766	71224679	0.654377	0.0424954	GC	0.0017	7.69e-06	7352	288444	0.0027111	19.9807
M01336	rs2931383	T	G	T	G	0.0078	-0.00337339	0.5816	0.354415	19898215	0.934749	0.0412032	GC	0.0017	4.68e-06	7352	288444	0.00285525	21.0462
M01336	rs4408	A	G	A	G	0.0107	5.15e-06	0.1844	0.770771	48369199	0.999913	0.0470313	GC	0.0024	9.96e-06	7352	288444	0.00269629	19.8713
M01336	rs4420815	A	G	A	G	-0.015	-0.0201163	0.143	0.813755	33753277	0.690768	0.0505672	GC	0.003	5.73e-07	5586	288444	0.00445553	24.991
M01336	rs4470674	A	T	A	T	-0.0106	0.0208868	0.7184	0.677258	178568427	0.621354	0.0422869	GC	0.0022	2.02e-06	7352	288444	0.00314769	23.2086
M01336	rs4957697	A	G	A	G	-0.0081	-0.0402904	0.4208	0.559372	107228796	0.311219	0.0397864	GC	0.0017	1.73e-06	7352	288444	0.00307842	22.6962
M01336	rs577266	A	C	A	C	-0.009	-0.0079242	0.637	0.342042	29640244	0.849408	0.041734	GC	0.002	6.8e-06	5586	288444	0.00361204	20.2427
M01336	rs603424	A	G	A	G	0.0151	0.0020004	0.1836	0.884284	100315722	0.974389	0.0623098	GC	0.0024	2.46e-10	7352	288444	0.00535542	39.5743
M01336	rs6540294	A	C	A	C	-0.008	-0.0145831	0.451	0.63408	86445798	0.722219	0.0410219	GC	0.0017	2.87e-06	7352	288444	0.0030031	22.1393
M01336	rs7565567	A	C	A	C	-0.042	0.093475	0.982	0.0593181	11571096	0.26937	0.08463	GC	0.009	3.06e-06	5586	288444	0.00388349	21.77
M01336	rs802993	A	G	A	G	-0.0278	-0.0509359	0.0685	0.924387	52208159	0.489902	0.0737705	GC	0.0063	9.11e-06	1766	288444	0.0109057	19.4499
M01336	rs942888	A	G	A	G	-0.0076	0.00865958	0.4776	0.593578	45561094	0.829758	0.040275	GC	0.0017	6.29e-06	7352	288444	0.0027111	19.9807
M01336	rs9809122	A	G	A	G	-0.008	-0.0497149	0.5296	0.366691	70035102	0.224425	0.0409228	GC	0.0017	2.45e-06	7352	288444	0.0030031	22.1393
M01356	rs10021069	T	C	T	C	0.031	-0.113447	0.9664	0.0184254	32354225	0.417856	0.140033	GC	0.0067	4.07e-06	7335	288444	0.0029101	21.402
M01356	rs10156335	A	G	A	G	-0.0153	-0.0490313	0.8473	0.15197	94631087	0.373433	0.0550876	GC	0.0034	7.17e-06	7335	288444	0.00275314	20.2445
M01356	rs11118895	T	C	T	C	0.0202	-0.00236815	0.4675	0.674889	221919664	0.955044	0.0420076	GC	0.0045	7.16e-06	1755	288444	0.0113512	20.1272
M01356	rs11674467	T	C	T	C	0.0148	0.0181161	0.4181	0.529021	38394314	0.646283	0.0394745	GC	0.003	7.01e-07	7335	288444	0.00330706	24.3311
M01356	rs11780703	T	C	T	C	-0.0127	-0.00952517	0.7557	0.252003	138661865	0.833543	0.0453236	GC	0.0026	9.89e-07	7335	288444	0.00324228	23.853
M01356	rs11824733	T	C	T	C	0.072	0.0736884	0.0212	0.971967	23548233	0.535074	0.118799	GC	0.0161	7.64e-06	1755	288444	0.0112672	19.9764
M01356	rs1483739	A	C	A	C	0.0117	0.0866751	0.2369	0.688776	95393109	0.0437703	0.0429875	GC	0.0026	9.51e-06	7335	288444	0.00275314	20.2445
M01356	rs17066836	C	G	C	G	-0.0707	0.0376455	0.0202	0.0107233	60367358	0.853498	0.203867	GC	0.0157	6.24e-06	1755	288444	0.0114228	20.2556
M01356	rs17511568	T	C	T	C	0.0152	0.0412401	0.8423	0.165662	4460910	0.438303	0.0532088	GC	0.0033	5.26e-06	7335	288444	0.00288406	21.21
M01356	rs1801838	T	C	T	C	-0.0469	0.0686233	0.9655	0.120759	75643425	0.261842	0.061159	GC	0.0105	8.51e-06	7335	288444	0.00271261	19.9457
M01356	rs281216	T	G	T	G	0.0205	-0.0441584	0.9184	0.11287	47416382	0.486162	0.0634072	GC	0.0043	1.7e-06	7335	288444	0.00308907	22.7223
M01356	rs4472784	T	C	T	C	-0.0118	0.0600706	0.3048	0.632903	173427832	0.145103	0.0412276	GC	0.0026	4.78e-06	7335	288444	0.00280027	20.592
M01356	rs603424	A	G	A	G	0.0182	0.0020004	0.1833	0.884284	100315722	0.974389	0.0623098	GC	0.0032	2.23e-08	7335	288444	0.00439068	32.3388
M01356	rs6486528	C	G	C	G	0.0228	0.0775728	0.9236	0.890281	130205369	0.220056	0.0632536	GC	0.0049	3.3e-06	7335	288444	0.00294305	21.6451
M01356	rs9291034	T	C	T	C	-0.0117	0.0155738	0.4068	0.525178	192914703	0.69505	0.039728	GC	0.0026	5.42e-06	7335	288444	0.00275314	20.2445
M01356	rs9543361	T	C	T	C	-0.0514	0.00860527	0.0422	0.96318	73402726	0.934768	0.105138	GC	0.011	3.18e-06	1755	288444	0.0122884	21.8095
M01358	rs10021069	T	C	T	C	0.0238	-0.113447	0.9663	0.0184254	32354225	0.417856	0.140033	GC	0.005	1.81e-06	7355	288444	0.00307111	22.6514
M01358	rs10152773	T	C	T	C	-0.0224	0.111253	0.0425	0.971017	80381920	0.33583	0.115595	GC	0.0049	4.73e-06	7355	288444	0.00283328	20.8923
M01358	rs10160169	A	G	A	G	0.0084	0.0187817	0.6329	0.368482	90097067	0.64576	0.0408599	GC	0.0018	3.78e-06	7355	288444	0.00295221	21.7719
M01358	rs10242171	A	G	A	G	-0.012	0.122131	0.1356	0.893858	28904528	0.0557417	0.063841	GC	0.0026	4.25e-06	7355	288444	0.00288787	21.296
M01358	rs10498606	A	C	A	C	-0.0077	0.0391166	0.4534	0.454409	86853934	0.323722	0.0396383	GC	0.0017	6.4e-06	7355	288444	0.00278158	20.51
M01358	rs1075227	T	C	T	C	0.009	-0.0275039	0.552	0.58651	18510903	0.492353	0.0400598	GC	0.002	6.8e-06	5590	288444	0.00360947	20.2428
M01358	rs10757839	T	C	T	C	0.0079	-0.0516692	0.6521	0.438535	2942968	0.196552	0.0400091	GC	0.0017	4.74e-06	7355	288444	0.00292752	21.5893
M01358	rs10853932	T	C	T	C	0.008	-0.00192698	0.345	0.668322	33833804	0.9633	0.0418792	GC	0.0018	5.45e-06	7355	288444	0.00267847	19.7477
M01358	rs11118120	A	C	A	C	-0.0121	0.00124972	0.8531	0.200127	218532419	0.979981	0.0498044	GC	0.0025	1.18e-06	7355	288444	0.00317488	23.4192
M01358	rs11940037	T	C	T	C	0.0125	-0.0682427	0.8408	0.210911	57969362	0.159232	0.0484795	GC	0.0025	7.01e-07	7355	288444	0.00338753	24.9932
M01358	rs12353451	A	G	A	G	-0.0223	-0.275047	0.0373	0.975704	135169210	0.0298394	0.12662	GC	0.0049	6.06e-06	7355	288444	0.00280811	20.7062
M01358	rs1237044	T	C	T	C	0.0081	0.048248	0.5836	0.452402	7138927	0.229422	0.0401448	GC	0.0018	5.1e-06	7355	288444	0.00274567	20.2445
M01358	rs13355979	A	G	A	G	-0.0076	0.018767	0.5665	0.418712	32983909	0.64031	0.0401634	GC	0.0017	6.23e-06	7355	288444	0.00270999	19.9807
M01358	rs1348656	T	C	T	C	-0.0137	-0.0030188	0.798	0.185241	145215733	0.95275	0.0509472	GC	0.0024	1.17e-08	7355	288444	0.00441079	32.5762
M01358	rs1426441	A	G	A	G	0.0113	-0.0566711	0.1423	0.807296	113613160	0.256574	0.0499514	GC	0.0025	4.87e-06	7355	288444	0.00277006	20.4248
M01358	rs1477025	T	C	T	C	0.0087	-0.00850651	0.6547	0.392706	49777522	0.833321	0.0404218	GC	0.0017	4.83e-07	7355	288444	0.00354825	26.1832
M01358	rs1662999	T	C	T	C	0.0079	-0.0598418	0.6325	0.436571	26663934	0.13425	0.0399597	GC	0.0017	4.21e-06	7355	288444	0.00292752	21.5893
M01358	rs1922419	A	G	A	G	-0.0182	-0.0295068	0.7807	0.190237	133234256	0.557042	0.0502465	GC	0.0039	3.37e-06	1765	288444	0.0121883	21.7531
M01358	rs2100884	T	C	T	C	-0.0084	-0.0605842	0.4375	0.513088	6137789	0.125287	0.0395212	GC	0.0017	8.6e-07	7355	288444	0.00330856	24.4086
M01358	rs2115366	T	C	T	C	-0.0079	-0.0756337	0.4418	0.689713	8323901	0.0777678	0.0428814	GC	0.0017	3.93e-06	7355	288444	0.00292752	21.5893
M01358	rs216283	A	C	A	C	0.008	0.021402	0.4171	0.547967	3007700	0.589404	0.0396552	GC	0.0017	2.63e-06	7355	288444	0.00300188	22.1393
M01358	rs2280248	A	G	A	G	-0.0077	-0.0179437	0.4808	0.452947	42141604	0.651268	0.0396984	GC	0.0017	5.55e-06	7355	288444	0.00278158	20.51
M01358	rs2489020	T	C	T	C	-0.0081	0.0606873	0.5262	0.524769	100625309	0.124377	0.039493	GC	0.0017	2.3e-06	7355	288444	0.00307717	22.6962
M01358	rs281216	T	G	T	G	0.0149	-0.0441584	0.9187	0.11287	47416382	0.486162	0.0634072	GC	0.0033	8.26e-06	7355	288444	0.00276414	20.381
M01358	rs3087751	A	C	A	C	0.0078	-0.00574284	0.423	0.635028	1166766	0.889655	0.0413924	GC	0.0017	5.23e-06	7355	288444	0.00285409	21.0462
M01358	rs3748771	T	G	T	G	-0.0671	0.0245744	0.9877	0.00599687	230837961	0.92641	0.266064	GC	0.0149	6.35e-06	1765	288444	0.0113597	20.2572
M01358	rs3793900	A	C	A	C	-0.0078	0.12342	0.6337	0.287099	86959076	0.00382543	0.0426733	GC	0.0017	5.73e-06	7355	288444	0.00285409	21.0462
M01358	rs3863373	A	C	A	C	-0.008	-0.00645517	0.3335	0.649325	70894616	0.876445	0.0415183	GC	0.0017	4.21e-06	7355	288444	0.00300188	22.1393
M01358	rs4420815	A	G	A	G	-0.014	-0.0201163	0.143	0.813755	33753277	0.690768	0.0505672	GC	0.003	3.06e-06	5590	288444	0.00388073	21.77
M01358	rs4507103	A	G	A	G	0.0077	-0.0215364	0.397	0.580433	214496889	0.590901	0.0400656	GC	0.0017	6.89e-06	7355	288444	0.00278158	20.51
M01358	rs4710948	A	G	A	G	-0.0085	0.0484674	0.3382	0.619404	10305692	0.233541	0.0406849	GC	0.0017	6.94e-07	7355	288444	0.00338753	24.9932
M01358	rs4750059	C	G	C	G	-0.0134	-0.0709038	0.7956	0.712173	11429467	0.109985	0.0443631	GC	0.003	6.49e-06	7355	288444	0.00270525	19.9457
M01358	rs603424	A	G	A	G	0.0225	0.0020004	0.1835	0.884284	100315722	0.974389	0.0623098	GC	0.0024	6.06e-21	7355	288444	0.0118087	87.8667
M01358	rs6453594	A	G	A	G	-0.0108	-0.0889503	0.2196	0.804982	72625962	0.0728836	0.0495944	GC	0.0024	7.01e-06	7355	288444	0.00274567	20.2445
M01358	rs6733405	A	G	A	G	-0.0082	0.00910933	0.3867	0.539285	22750247	0.818666	0.0397335	GC	0.0017	2.42e-06	7355	288444	0.00315337	23.2601
M01358	rs6883481	T	C	T	C	0.0077	-0.0356437	0.4737	0.396978	166705924	0.379012	0.0405172	GC	0.0017	6.17e-06	7355	288444	0.00278158	20.51
M01358	rs727892	A	G	A	G	0.0083	-0.0132874	0.5021	0.468814	29047721	0.736984	0.0395636	GC	0.0017	8.15e-07	7355	288444	0.0032305	23.8309
M01358	rs7583745	T	C	T	C	-0.0262	0.0161852	0.8839	0.0797995	79311772	0.822955	0.0723375	GC	0.0055	1.49e-06	1765	288444	0.0126936	22.6665
M01358	rs7681360	A	G	A	G	0.0078	-0.0214219	0.5825	0.499733	57106999	0.58771	0.0395124	GC	0.0017	4.19e-06	7355	288444	0.00285409	21.0462
M01358	rs7996008	A	G	A	G	0.0079	-0.0456927	0.2935	0.663039	57791578	0.272712	0.0416585	GC	0.0017	5.69e-06	7355	288444	0.00292752	21.5893
M01358	rs954820	A	G	A	G	0.0083	0.0466874	0.5619	0.417208	132144257	0.247297	0.0403542	GC	0.0018	2.57e-06	7355	288444	0.00288254	21.2566
M01358	rs9568232	T	C	T	C	0.0126	0.00649707	0.1152	0.90574	49515708	0.923695	0.0678329	GC	0.0028	5.06e-06	7355	288444	0.00274567	20.2445
M01358	rs9809122	A	G	A	G	-0.0087	-0.0497149	0.5295	0.366691	70035102	0.224425	0.0409228	GC	0.0017	3.92e-07	7355	288444	0.00354825	26.1832
M01359	rs10112003	A	G	A	G	0.019	0.127096	0.0783	0.946678	34502975	0.141215	0.0863848	GC	0.004	2.41e-06	7323	288444	0.00307158	22.5563
M01359	rs10242171	A	G	A	G	-0.0154	0.122131	0.135	0.893858	28904528	0.0557417	0.063841	GC	0.0033	4.32e-06	7323	288444	0.00296507	21.7718
M01359	rs10746614	A	G	A	G	-0.0114	-0.0251068	0.2333	0.764719	80001862	0.592157	0.0468663	GC	0.0025	4.05e-06	7323	288444	0.00283145	20.7879
M01359	rs11118120	A	C	A	C	-0.0142	0.00124972	0.8514	0.200127	218532419	0.979981	0.0498044	GC	0.0031	6.01e-06	7323	288444	0.00285708	20.9766
M01359	rs11133892	A	G	A	G	0.012	0.0182769	0.4423	0.570333	17254917	0.646274	0.0398239	GC	0.0023	2.65e-07	7323	288444	0.00370345	27.2137
M01359	rs12451448	A	G	A	G	-0.0116	0.0371669	0.2677	0.746813	53510521	0.41108	0.0452155	GC	0.0025	2.3e-06	7323	288444	0.00293138	21.5237
M01359	rs13019537	C	G	C	G	0.0157	0.0432448	0.841	0.864531	48749438	0.451517	0.0574385	GC	0.0032	7.52e-07	7323	288444	0.00327631	24.0647
M01359	rs1348656	T	C	T	C	-0.0172	-0.0030188	0.7976	0.185241	145215733	0.95275	0.0509472	GC	0.003	1.06e-08	7323	288444	0.00446869	32.8621
M01359	rs17495226	A	G	A	G	0.0216	-0.0466414	0.0566	0.964055	37641124	0.653371	0.103859	GC	0.0047	5.67e-06	7323	288444	0.00287589	21.1151
M01359	rs1922578	A	G	A	G	-0.0391	-0.0868147	0.9821	0.0199229	82677418	0.545608	0.143649	GC	0.0088	9.36e-06	7323	288444	0.00268862	19.7365
M01359	rs2017823	A	G	A	G	0.0142	0.0439958	0.841	0.161809	2383524	0.409993	0.053399	GC	0.0031	4.85e-06	7323	288444	0.00285708	20.9766
M01359	rs35350	A	G	A	G	0.0376	-0.174815	0.9692	0.020171	115170925	0.218479	0.142059	GC	0.0083	5.44e-06	7323	288444	0.00279457	20.5164
M01359	rs4287543	A	G	A	G	0.015	0.0720544	0.8771	0.130919	91570275	0.220989	0.0588727	GC	0.0033	4.54e-06	7323	288444	0.00281347	20.6555
M01359	rs4353846	T	C	T	C	-0.0112	-0.0680453	0.5643	0.550684	177448351	0.0869801	0.0397567	GC	0.0023	1.7e-06	7323	288444	0.00322766	23.7062
M01359	rs4573205	T	G	T	G	-0.0146	0.101252	0.8698	0.11697	124224131	0.0944061	0.0605357	GC	0.0033	8.72e-06	7323	288444	0.00266581	19.5686
M01359	rs4654501	A	G	A	G	0.011	-0.0368005	0.7667	0.167632	4175708	0.484486	0.0526394	GC	0.0025	7.41e-06	7323	288444	0.00263675	19.3547
M01359	rs6453591	A	T	A	T	0.0133	-0.08895	0.771	0.804982	72625380	0.0728853	0.0495944	GC	0.0025	8.55e-08	7323	288444	0.00384998	28.2947
M01359	rs7898173	A	G	A	G	-0.0138	0.0615214	0.1431	0.807357	3387136	0.22055	0.0502189	GC	0.0031	8.96e-06	7323	288444	0.00269881	19.8114
M01359	rs7951538	C	G	C	G	-0.0107	0.0188033	0.7061	0.749252	96134525	0.681679	0.0458425	GC	0.0024	8.09e-06	7323	288444	0.00270694	19.8713
M01359	rs9861865	C	G	C	G	-0.0107	-0.0176652	0.3196	0.372535	116564680	0.665149	0.0408146	GC	0.0024	8.06e-06	7323	288444	0.00270694	19.8713
M01361	rs10509840	A	G	A	G	-0.0119	-0.0205973	0.6879	0.292651	107614014	0.637067	0.0436564	GC	0.0026	4.23e-06	7063	288444	0.00295714	20.9423
M01361	rs11036893	T	C	T	C	-0.013	0.0360881	0.3592	0.704302	42444556	0.403318	0.0431826	GC	0.0025	3.01e-07	7063	288444	0.0038138	27.0323
M01361	rs11245200	T	C	T	C	0.018	0.0359593	0.1119	0.86524	124494183	0.537292	0.058289	GC	0.004	8.94e-06	7063	288444	0.00285886	20.2443
M01361	rs11791164	T	G	T	G	0.0196	-0.0948619	0.0803	0.922386	38285274	0.197333	0.0735828	GC	0.0043	4.35e-06	7063	288444	0.00293299	20.7708
M01361	rs16830012	T	G	T	G	-0.0328	0.0202715	0.9719	0.0649787	134055092	0.802869	0.0812043	GC	0.0073	7.41e-06	7063	288444	0.00285019	20.1827
M01361	rs17056226	T	G	T	G	0.0153	0.000564585	0.1416	0.913889	75055313	0.993624	0.0706553	GC	0.0034	7.07e-06	7063	288444	0.00285886	20.2443
M01361	rs17385848	A	G	A	G	0.0122	0.0658593	0.6443	0.268861	17096633	0.138035	0.0444051	GC	0.0025	1.16e-06	7063	288444	0.00336038	23.8077
M01361	rs17773390	A	G	A	G	0.0123	0.00204983	0.2915	0.652989	6171794	0.960772	0.0416765	GC	0.0026	3.25e-06	7063	288444	0.00315864	22.3738
M01361	rs3135095	A	G	A	G	-0.0117	-0.00602196	0.2993	0.651587	2388073	0.884763	0.0415498	GC	0.0025	3.92e-06	7063	288444	0.00309142	21.8962
M01361	rs3900774	T	G	T	G	0.061	0.0476454	0.988	0.0217352	168469704	0.728142	0.137071	GC	0.013	2.7e-06	5363	288444	0.0040887	22.0095
M01361	rs4960640	T	C	T	C	-0.0285	0.0895637	0.9667	0.065163	154885042	0.26577	0.0804808	GC	0.0064	9.7e-06	7063	288444	0.00279977	19.8247
M01361	rs6471261	T	G	T	G	0.0115	-0.00181912	0.2806	0.688658	90877942	0.965956	0.0426216	GC	0.0025	6.16e-06	7063	288444	0.00298695	21.154
M01361	rs6472299	A	G	A	G	-0.0149	-0.0209732	0.8381	0.218845	67453079	0.665247	0.0484728	GC	0.0033	7.87e-06	7063	288444	0.00287809	20.3808
M01361	rs6783294	A	G	A	G	-0.0213	0.035673	0.4281	0.538457	134186501	0.366888	0.0395348	GC	0.0045	2.41e-06	1700	288444	0.0130077	22.3781
M01361	rs6887589	A	G	A	G	-0.0142	-0.029508	0.7787	0.213851	107675858	0.537196	0.0478204	GC	0.0026	4.33e-08	7063	288444	0.00420543	29.82
M01361	rs7710912	A	G	A	G	-0.0189	0.0061896	0.0728	0.891338	84683136	0.921084	0.0624782	GC	0.0042	8.3e-06	7063	288444	0.00285886	20.2443
M01361	rs7791503	T	C	T	C	0.0126	0.0451913	0.269	0.598878	45968084	0.26538	0.0405752	GC	0.0026	9.65e-07	7063	288444	0.00331408	23.4786
M01361	rs8098317	T	G	T	G	-0.0119	0.0327776	0.7857	0.247395	24627755	0.477435	0.0461374	GC	0.0026	6.64e-06	7063	288444	0.00295714	20.9423
M01361	rs961959	A	C	A	C	-0.0121	0.0930918	0.1925	0.774851	118787757	0.0505161	0.0476036	GC	0.0027	5.26e-06	7063	288444	0.00283544	20.078
M01365	rs10005295	A	G	A	G	-0.0634	0.0616837	0.0267	0.957123	90961573	0.528341	0.0978268	GC	0.0136	3.4e-06	1768	288444	0.0121426	21.7075
M01365	rs10164158	A	G	A	G	0.0229	0.0281615	0.0577	0.923672	69099637	0.703241	0.0739243	GC	0.005	4.18e-06	7362	288444	0.00284118	20.9707
M01365	rs10831497	A	G	A	G	0.0126	-0.0213252	0.2209	0.739399	96214246	0.636319	0.0450993	GC	0.0028	4.97e-06	7362	288444	0.00274307	20.2445
M01365	rs11118120	A	C	A	C	-0.0175	0.00124972	0.8534	0.200127	218532419	0.979981	0.0498044	GC	0.0033	1.71e-07	7362	288444	0.00380537	28.1145
M01365	rs12250605	T	C	T	C	0.0122	-0.0205385	0.751	0.407419	118289682	0.613277	0.040638	GC	0.0026	2.02e-06	7362	288444	0.00298181	22.0118
M01365	rs12426539	T	C	T	C	0.0405	-0.269841	0.0306	0.971537	131252234	0.0249459	0.120344	GC	0.0091	9.31e-06	7362	288444	0.00268327	19.802
M01365	rs12967799	A	C	A	C	0.0193	0.0356822	0.0794	0.946451	72449754	0.683606	0.0875533	GC	0.0043	6.13e-06	7362	288444	0.00272895	20.14
M01365	rs13393013	A	G	A	G	0.0415	0.0396349	0.0218	0.965596	195509187	0.714659	0.108409	GC	0.0085	1.08e-06	7362	288444	0.00322744	23.8309
M01365	rs17155949	T	C	T	C	0.0698	-0.129005	0.9746	0.0346072	103907376	0.241522	0.110149	GC	0.0153	4.75e-06	1768	288444	0.0116349	20.7891
M01365	rs1936396	A	G	A	G	-0.0118	0.0582363	0.2253	0.772732	45052620	0.217481	0.0472217	GC	0.0026	5.67e-06	7362	288444	0.00279002	20.592
M01365	rs314241	T	C	T	C	-0.0114	-0.0225087	0.4625	0.488273	7142342	0.572336	0.0398656	GC	0.0025	5.25e-06	7362	288444	0.0028165	20.788
M01365	rs35350	A	G	A	G	0.0397	-0.174815	0.9722	0.020171	115170925	0.218479	0.142059	GC	0.0089	8.1e-06	7362	288444	0.00269546	19.8922
M01365	rs3759526	T	C	T	C	-0.0209	0.0459123	0.0806	0.909427	50825817	0.508113	0.069377	GC	0.0043	8.93e-07	7362	288444	0.00319866	23.6177
M01365	rs4109037	A	T	A	T	0.0162	-0.0197431	0.146	0.106517	56909443	0.757412	0.0639184	GC	0.0033	9.49e-07	7362	288444	0.00326277	24.0926
M01365	rs4420815	A	G	A	G	-0.019	-0.0201163	0.143	0.813755	33753277	0.690768	0.0505672	GC	0.004	2.03e-06	5594	288444	0.00401714	22.5544
M01365	rs453612	T	C	T	C	0.0114	-0.0109963	0.3549	0.589112	15421533	0.786327	0.0405642	GC	0.0025	5.85e-06	7362	288444	0.0028165	20.788
M01365	rs4710948	A	G	A	G	-0.0115	0.0484674	0.3383	0.619404	10305692	0.233541	0.0406849	GC	0.0025	4.85e-06	7362	288444	0.00286598	21.1543
M01365	rs603424	A	G	A	G	0.0162	0.0020004	0.1832	0.884284	100315722	0.974389	0.0623098	GC	0.0032	5.76e-07	7362	288444	0.00346917	25.6219
M01365	rs6467872	A	C	A	C	0.0114	-0.02356	0.6087	0.42578	81775566	0.557842	0.0402013	GC	0.0025	5.64e-06	7362	288444	0.0028165	20.788
M01365	rs6665988	A	C	A	C	-0.0115	-0.0419176	0.7127	0.368332	200540783	0.310154	0.0413023	GC	0.0026	9.11e-06	7362	288444	0.00265033	19.5583
M01365	rs670365	A	G	A	G	0.039	-0.00236982	0.0903	0.906092	41603338	0.971596	0.0665541	GC	0.0088	9.48e-06	1768	288444	0.0109871	19.6188
M01365	rs7016645	T	C	T	C	-0.0117	-0.0820934	0.253	0.788682	79629792	0.0878335	0.0480939	GC	0.0026	8.44e-06	7362	288444	0.00274307	20.2445
M01365	rs7796330	T	C	T	C	0.0116	0.0453946	0.2727	0.70956	49088263	0.300299	0.043826	GC	0.0026	7.93e-06	7362	288444	0.0026965	19.8999
M01444	rs11184997	A	T	A	T	0.0179	-0.0232514	0.2894	0.279486	106874932	0.598531	0.0441611	GC	0.0039	6.01e-06	7345	288444	0.00285984	21.06
M01444	rs11718405	T	C	T	C	0.0216	-0.000268697	0.8358	0.146038	105428358	0.996152	0.0557133	GC	0.0048	8.43e-06	7345	288444	0.0027494	20.2445
M01444	rs12725284	T	C	T	C	0.0315	0.0378994	0.1606	0.808231	147320547	0.448551	0.0500103	GC	0.0056	1.72e-08	7345	288444	0.0042893	31.632
M01444	rs1476414	C	G	C	G	0.0397	0.0402025	0.0535	0.0798188	87632701	0.578998	0.0724566	GC	0.0081	9.3e-07	7345	288444	0.00325988	24.0156
M01444	rs3010320	A	T	A	T	-0.0205	-0.0137069	0.232	0.199141	59099220	0.780718	0.0492373	GC	0.0042	1e-06	7345	288444	0.00323304	23.8172
M01444	rs35421463	A	G	A	G	0.0277	-0.073735	0.4033	0.600299	12780040	0.0673674	0.0403096	GC	0.006	4.15e-06	1753	288444	0.0120123	21.2893
M01444	rs3915237	T	G	T	G	-0.0182	-0.00349942	0.7005	0.283917	16266471	0.93702	0.0442874	GC	0.004	5.52e-06	7345	288444	0.00281066	20.6969
M01444	rs4443239	T	G	T	G	0.031	0.0173328	0.7453	0.165225	169341881	0.746169	0.0535468	GC	0.0069	7.58e-06	1753	288444	0.0113834	20.1618
M01444	rs4590377	T	C	T	C	-0.0178	0.049367	0.7362	0.288402	78078240	0.257444	0.043593	GC	0.004	8.79e-06	7345	288444	0.0026888	19.7971
M01444	rs4717457	A	C	A	C	0.0233	0.108446	0.1392	0.886511	68488861	0.0764364	0.0612084	GC	0.0052	6.8e-06	7345	288444	0.00272601	20.0718
M01444	rs6497209	A	G	A	G	0.019	0.0661858	0.2139	0.751945	85486366	0.14665	0.0455993	GC	0.0042	4.78e-06	7345	288444	0.00277849	20.4593
M01444	rs699474	C	G	C	G	0.1282	-0.24636	0.0134	0.002525	24795242	0.527928	0.390322	GC	0.0264	1.16e-06	1753	288444	0.0132734	23.5544
M01444	rs7561932	T	C	T	C	0.0184	0.0543583	0.7721	0.177507	65317934	0.295415	0.051952	GC	0.0042	9.55e-06	7345	288444	0.00260623	19.1875
M01444	rs7871735	T	G	T	G	0.0184	-0.0500477	0.2953	0.681499	24205006	0.240337	0.0426248	GC	0.004	3.4e-06	7345	288444	0.0028726	21.1542
M01444	rs9295427	A	G	A	G	0.0356	0.032948	0.9408	0.0781196	19287262	0.657694	0.074358	GC	0.0077	3.81e-06	7345	288444	0.00290178	21.3698
M01444	rs9460045	T	C	T	C	-0.0529	0.0496007	0.9224	0.108787	170099061	0.440555	0.0643115	GC	0.0119	8.91e-06	1753	288444	0.0111472	19.7388
M01493	rs10497426	T	C	T	C	0.012	-0.0486823	0.8064	0.144336	174717539	0.387815	0.0563722	GC	0.0026	4.47e-06	7307	288444	0.00290678	21.2959
M01493	rs10900040	T	C	T	C	-0.0144	0.0198067	0.8351	0.223206	44458123	0.679265	0.0479041	GC	0.0031	3.4e-06	7307	288444	0.0029443	21.5716
M01493	rs10945970	T	C	T	C	-0.011	0.0223916	0.3103	0.662462	164276686	0.591717	0.0417481	GC	0.0025	7.38e-06	7307	288444	0.00264251	19.3547
M01493	rs11701867	A	C	A	C	-0.0136	0.0192112	0.1761	0.810694	42136622	0.702999	0.0503868	GC	0.0027	2.75e-07	7307	288444	0.00346024	25.3648
M01493	rs1192521	A	T	A	T	-0.0163	0.0227487	0.7755	0.761257	58104289	0.623056	0.0462819	GC	0.0031	1.4e-07	7307	288444	0.0037694	27.6397
M01493	rs12300345	A	T	A	T	-0.0151	0.013029	0.132	0.163941	11963324	0.807591	0.0534995	GC	0.0034	7.45e-06	7307	288444	0.00269207	19.7186
M01493	rs13424082	A	G	A	G	-0.0125	0.0127936	0.1735	0.823724	179363138	0.804164	0.0515951	GC	0.0026	1.8e-06	7307	288444	0.00315328	23.1076
M01493	rs2351725	A	T	A	T	-0.0119	-0.0654523	0.7947	0.821582	65814520	0.207546	0.0519321	GC	0.0026	5.84e-06	7307	288444	0.00285868	20.9425
M01493	rs4764034	A	G	A	G	-0.011	0.0113676	0.6869	0.256698	13807100	0.801842	0.0452958	GC	0.0024	7.67e-06	7307	288444	0.00286667	21.0012
M01493	rs4812400	A	T	A	T	0.0178	0.0670249	0.9092	0.923579	39551009	0.364137	0.0738558	GC	0.0039	4.89e-06	7307	288444	0.00284273	20.8253
M01493	rs6975921	A	G	A	G	0.0343	-0.0208377	0.9095	0.103388	15113188	0.74776	0.0647948	GC	0.0071	1.25e-06	1766	288444	0.013043	23.312
M01494	rs1001210	T	C	T	C	-0.0106	0.03124	0.8353	0.133559	16728549	0.591304	0.0581809	GC	0.0023	3.8e-06	7354	288444	0.00287992	21.2343
M01494	rs10853533	A	C	A	C	0.0103	0.0534956	0.8743	0.124102	45573334	0.368772	0.0595205	GC	0.0023	6.09e-06	7354	288444	0.00271965	20.0494
M01494	rs10890517	T	C	T	C	-0.0197	0.115148	0.0433	0.968362	1404671	0.30461	0.112165	GC	0.0043	3.45e-06	7354	288444	0.002846	20.9835
M01494	rs11582143	C	G	C	G	-0.0112	-0.0219296	0.1443	0.0975631	211343634	0.741995	0.0666121	GC	0.0023	9.32e-07	7354	288444	0.00321409	23.7062
M01494	rs12143589	A	G	A	G	0.0118	0.0201234	0.1428	0.813689	239176823	0.690332	0.05051	GC	0.0023	3.38e-07	7354	288444	0.00356642	26.3142
M01494	rs12294182	T	C	T	C	0.014	0.0162471	0.0987	0.774302	12219173	0.733459	0.0477118	GC	0.0029	1.07e-06	7354	288444	0.00315909	23.2993
M01494	rs12550729	T	C	T	C	0.0637	-0.037372	0.9233	0.074786	144100505	0.62154	0.0757025	GC	0.0029	5.97e-110	7354	288444	0.0615689	482.353
M01494	rs12611788	T	C	T	C	-0.007	0.000308004	0.6267	0.395499	31119309	0.993912	0.0403683	GC	0.0015	5.51e-06	7354	288444	0.00295261	21.7719
M01494	rs13013224	C	G	C	G	0.0113	0.0645499	0.1794	0.220174	53203348	0.177993	0.0479226	GC	0.0023	7.04e-07	7354	288444	0.00327156	24.1314
M01494	rs13159409	T	G	T	G	-0.0148	-0.0744792	0.0652	0.944379	55832644	0.383607	0.0854836	GC	0.0032	2.74e-06	7354	288444	0.00290027	21.3848
M01494	rs1578743	A	C	A	C	0.0075	0.0581905	0.6068	0.355429	5680821	0.159938	0.0414084	GC	0.0016	1.7e-06	7354	288444	0.00297895	21.9667
M01494	rs2068157	T	C	T	C	0.0137	-0.0900967	0.9144	0.0867112	178766349	0.203535	0.0708562	GC	0.0031	8.99e-06	7354	288444	0.00264876	19.5254
M01494	rs2115151	A	T	A	T	0.0103	-0.0297647	0.8627	0.916564	123091216	0.672772	0.0704749	GC	0.0022	3.75e-06	7354	288444	0.00297175	21.9135
M01494	rs2592916	T	C	T	C	-0.0123	-0.0325147	0.1013	0.907587	127372556	0.637553	0.0690154	GC	0.0027	6.55e-06	7354	288444	0.00281407	20.7474
M01494	rs306676	A	G	A	G	0.0112	-0.035297	0.1304	0.86123	92954561	0.537321	0.0572197	GC	0.0024	2.48e-06	7354	288444	0.00295261	21.7719
M01494	rs4646693	T	C	T	C	-0.009	0.0166914	0.435	0.615809	100917809	0.682562	0.0408133	GC	0.002	6.8e-06	5592	288444	0.00360818	20.2428
M01494	rs5764925	A	G	A	G	-0.016	0.0171497	0.0772	0.888121	44367919	0.785997	0.0631638	GC	0.0031	1.91e-07	7354	288444	0.0036093	26.6317
M01494	rs7561255	A	G	A	G	-0.0072	-0.0186781	0.7086	0.342504	180504489	0.653099	0.0415567	GC	0.0016	4.72e-06	7354	288444	0.00274604	20.2445
M01494	rs764206	A	G	A	G	0.0071	-0.0519413	0.6546	0.31531	171575912	0.223734	0.0426918	GC	0.0015	4.58e-06	7354	288444	0.00303731	22.3984
M01494	rs7973508	A	G	A	G	-0.0073	0.00660405	0.2831	0.648879	114855774	0.872547	0.0411661	GC	0.0016	5.4e-06	7354	288444	0.00282263	20.8107
M01494	rs9460424	T	G	T	G	-0.0097	-0.0231296	0.8437	0.197492	19856470	0.639971	0.0494495	GC	0.0022	9.16e-06	7354	288444	0.0026365	19.4348
M01494	rs9964014	T	C	T	C	-0.0132	-0.0399567	0.1115	0.868941	3794759	0.492855	0.058265	GC	0.0025	1.8e-07	7354	288444	0.0037766	27.8708
M01494	rs9987070	C	G	C	G	-0.028	-0.0491958	0.9808	0.947674	19158318	0.571906	0.0870343	GC	0.0059	2.43e-06	7354	288444	0.00305324	22.5161
M01508	rs10919047	A	C	A	C	0.0176	0.0675919	0.1408	0.906199	169064261	0.319243	0.0678625	GC	0.0035	6.75e-07	7160	288444	0.00351921	25.2795
M01508	rs11719633	A	G	A	G	-0.0206	0.0726773	0.0945	0.937833	20361389	0.369917	0.081056	GC	0.0044	3.01e-06	7160	288444	0.00305203	21.9133
M01508	rs12544560	A	G	A	G	0.0164	0.11699	0.148	0.906587	21510940	0.0801586	0.0668605	GC	0.0035	3.32e-06	7160	288444	0.0030571	21.9498
M01508	rs13212846	A	C	A	C	-0.0241	0.0492238	0.9252	0.0414616	50333387	0.619297	0.0990723	GC	0.0052	2.88e-06	7160	288444	0.00299098	21.4737
M01508	rs1350858	A	C	A	C	0.0152	-0.018307	0.1783	0.858454	110155780	0.746143	0.0565503	GC	0.0034	8.21e-06	7160	288444	0.00278359	19.9806
M01508	rs1395	A	G	A	G	0.0172	0.0578229	0.7034	0.298175	27201768	0.17776	0.0429053	GC	0.0027	8.14e-11	7160	288444	0.00563588	40.5703
M01508	rs17049936	T	C	T	C	-0.0187	0.124421	0.8912	0.173023	59119677	0.0166886	0.0519831	GC	0.0042	9.58e-06	7160	288444	0.00276103	19.8182
M01508	rs17082600	T	C	T	C	0.0476	0.350152	0.0193	0.99241	25654176	0.121909	0.22637	GC	0.0094	4.08e-07	7160	288444	0.00356856	25.6352
M01508	rs17751805	A	G	A	G	0.0628	-0.125458	0.9645	0.0419762	64567645	0.200569	0.0980195	GC	0.0135	3.4e-06	1650	288444	0.0129452	21.6135
M01508	rs1975271	T	C	T	C	0.0116	-0.0131602	0.5872	0.41571	9403806	0.742246	0.0400153	GC	0.0026	8.68e-06	7160	288444	0.00277237	19.8998
M01508	rs2173615	T	G	T	G	0.0125	-0.00316713	0.3153	0.606413	191955788	0.937861	0.0406259	GC	0.0026	1.69e-06	7160	288444	0.00321781	23.1074
M01508	rs2526477	A	G	A	G	-0.012	-0.00863693	0.609	0.480922	20227880	0.827084	0.0395386	GC	0.0026	2.99e-06	7160	288444	0.00296628	21.2958
M01508	rs2967437	A	G	A	G	-0.0126	0.0326625	0.6902	0.298917	36595743	0.451072	0.0433403	GC	0.0027	1.88e-06	7160	288444	0.00303237	21.7717
M01508	rs3949865	C	G	C	G	-0.0115	0.0732608	0.6187	0.639309	183961672	0.0751017	0.0411613	GC	0.0026	9.49e-06	7160	288444	0.0027249	19.5581
M01508	rs4269521	A	G	A	G	0.0168	-0.0317645	0.8431	0.170711	131346302	0.550401	0.0531926	GC	0.0034	1.03e-06	7160	288444	0.00339836	24.4084
M01508	rs4746017	A	C	A	C	-0.0122	-0.0340961	0.713	0.238101	70015116	0.462689	0.0464255	GC	0.0027	5.1e-06	7160	288444	0.00284343	20.4113
M01508	rs6034318	A	G	A	G	0.1083	0.108669	0.013	0.97065	15883354	0.347435	0.115658	GC	0.0236	4.52e-06	1650	288444	0.0126021	21.0332
M01508	rs6078500	T	C	T	C	-0.0118	-0.0809253	0.5117	0.492603	201372	0.0404064	0.0394841	GC	0.0026	4.47e-06	7160	288444	0.00286851	20.5919
M01508	rs6774965	A	G	A	G	-0.0163	0.0587694	0.8582	0.164751	27507322	0.272413	0.0535474	GC	0.0035	3.16e-06	7160	288444	0.00302004	21.6829
M01508	rs6848070	A	G	A	G	-0.0117	0.0107647	0.3521	0.501086	126941659	0.785615	0.0395749	GC	0.0027	9.91e-06	7160	288444	0.00261574	18.7725
M01508	rs7009776	T	C	T	C	-0.0268	-0.0232411	0.3342	0.64515	89360962	0.573142	0.0412493	GC	0.006	7.12e-06	1650	288444	0.0119471	19.9269
M01508	rs7458704	T	G	T	G	-0.0544	-0.114548	0.984	0.0372614	67957106	0.285777	0.107312	GC	0.0109	5.6e-07	7160	288444	0.00346676	24.9014
M01508	rs7574257	T	C	T	C	0.0118	0.0283446	0.325	0.639577	105371990	0.49199	0.0412497	GC	0.0026	7.76e-06	7160	288444	0.00286851	20.5919
M01508	rs8065435	A	G	A	G	-0.0128	0.0267844	0.327	0.606945	58080256	0.507651	0.0404292	GC	0.0028	5.03e-06	7160	288444	0.00291021	20.8921
M01508	rs9365106	A	G	A	G	-0.0117	-0.012391	0.6824	0.411988	159861802	0.757724	0.0401691	GC	0.0026	8.06e-06	7160	288444	0.00282024	20.2443
M01515	rs10205265	T	C	T	C	-0.0901	-0.0634325	0.2056	0.834365	133868158	0.231453	0.0530096	GC	0.0202	7.79e-06	2285	288444	0.00863169	19.8777
M01515	rs10402106	T	C	T	C	0.9529	-0.10394	0.0165	0.972622	57051921	0.387667	0.120321	GC	0.192	7.35e-07	482	288444	0.0484262	24.4275
M01515	rs10458721	A	G	A	G	-0.0786	-0.018818	0.609	0.436045	48697502	0.636661	0.0398371	GC	0.0175	7.23e-06	2285	288444	0.00875116	20.1553
M01515	rs10471169	T	C	T	C	0.9362	-0.208432	0.0105	0.958966	167707172	0.0350946	0.0989113	GC	0.185	4.43e-07	482	288444	0.0502438	25.3929
M01515	rs10749553	A	G	A	G	-0.0868	-0.0253104	0.3074	0.669486	87580449	0.545822	0.0419024	GC	0.0194	7.55e-06	2285	288444	0.00868483	20.0012
M01515	rs10977627	T	C	T	C	0.8146	0.00115049	0.0168	0.981983	9273681	0.993762	0.147146	GC	0.152	9.06e-08	482	288444	0.0559581	28.452
M01515	rs10984575	A	C	A	C	0.1144	0.0716877	0.1164	0.855734	119513810	0.204244	0.0564669	GC	0.0257	8.27e-06	2285	288444	0.00859706	19.7973
M01515	rs11256026	A	G	A	G	-0.2061	-0.00781044	0.6357	0.386654	9012726	0.847074	0.0404994	GC	0.0409	4.6e-07	482	288444	0.0500455	25.2874
M01515	rs1164673	C	G	C	G	0.0754	0.0175275	0.3743	0.394401	49306804	0.664086	0.0403601	GC	0.0168	7.27e-06	2285	288444	0.00873829	20.1254
M01515	rs12005082	A	T	A	T	0.1232	0.0127749	0.1814	0.166408	7904849	0.808762	0.0527835	GC	0.0265	3.35e-06	2285	288444	0.00937033	21.5948
M01515	rs12075728	T	G	T	G	-0.4196	-0.072993	0.9442	0.118932	191686051	0.231574	0.0610149	GC	0.0922	5.39e-06	482	288444	0.0411994	20.6254
M01515	rs16832600	T	C	T	C	0.2205	-0.210063	0.0297	0.970155	235423061	0.0704352	0.116114	GC	0.0469	2.58e-06	2285	288444	0.00958086	22.0847
M01515	rs16862165	T	C	T	C	-0.413	-0.0196788	0.99	0.020618	149696659	0.888074	0.139822	GC	0.089	3.48e-06	1803	288444	0.0118023	21.5099
M01515	rs17682068	A	G	A	G	-0.1299	-0.00539206	0.9248	0.0844069	118386016	0.938445	0.069823	GC	0.029	7.45e-06	2285	288444	0.00870441	20.0467
M01515	rs400214	T	C	T	C	0.3258	-0.0247057	0.0185	0.943881	158201288	0.778017	0.0876382	GC	0.0723	6.6e-06	2285	288444	0.0088084	20.2883
M01515	rs7701675	A	G	A	G	-0.7943	0.175502	0.9839	0.0183793	171787660	0.238293	0.148823	GC	0.173	4.56e-06	482	288444	0.0417636	20.9202
M01515	rs8178289	A	C	A	C	-0.1064	-0.0104327	0.8497	0.167388	58242569	0.843393	0.0528088	GC	0.0233	5.1e-06	2285	288444	0.00904357	20.8349
M01515	rs9453415	A	G	A	G	0.374	0.27788	0.011	0.988043	65812958	0.132979	0.18495	GC	0.083	6.61e-06	1803	288444	0.011136	20.2817
M01558	rs10004130	A	G	A	G	0.009	-0.0184654	0.581	0.402498	83743190	0.646916	0.040313	GC	0.002	6.8e-06	4915	288444	0.00410314	20.2418
M01558	rs10122824	T	G	T	G	0.0087	-0.00229764	0.3503	0.64577	136218015	0.955704	0.0413655	GC	0.0019	2.79e-06	6523	288444	0.00320398	20.9603
M01558	rs10416031	A	G	A	G	0.0085	-0.113039	0.3202	0.726868	1095152	0.00915503	0.0433731	GC	0.0018	3.84e-06	6523	288444	0.00340693	22.2925
M01558	rs10496826	A	G	A	G	-0.008	0.034572	0.2948	0.636192	139717203	0.400388	0.0411116	GC	0.0018	7.77e-06	6523	288444	0.00301908	19.747
M01558	rs11023380	A	G	A	G	0.0088	-0.041554	0.4591	0.404397	14908512	0.303226	0.0403618	GC	0.0018	5.37e-07	6523	288444	0.00365077	23.8939
M01558	rs1113643	T	C	T	C	0.0094	-0.0275289	0.2769	0.735947	29316670	0.539634	0.0448815	GC	0.0018	2.24e-07	6523	288444	0.00416343	27.2632
M01558	rs11170032	T	C	T	C	-0.008	0.0481607	0.64	0.304722	52175128	0.263304	0.0430538	GC	0.0018	7.18e-06	6523	288444	0.00301908	19.747
M01558	rs11650615	C	G	C	G	0.0081	0.0210576	0.6907	0.658184	48046336	0.614854	0.0418509	GC	0.0018	5.99e-06	6523	288444	0.00309479	20.2438
M01558	rs1280717	A	G	A	G	0.0094	0.0231643	0.2512	0.71875	54632930	0.599493	0.0441116	GC	0.0018	2.01e-07	6523	288444	0.00416343	27.2632
M01558	rs13164411	T	C	T	C	0.0082	-0.00384618	0.7246	0.230189	106041937	0.934318	0.046669	GC	0.0018	5.33e-06	6523	288444	0.00317143	20.7467
M01558	rs1493031	T	C	T	C	0.0208	0.03336	0.0434	0.939383	18291103	0.681775	0.0813572	GC	0.0044	1.96e-06	6523	288444	0.0034142	22.3403
M01558	rs1538330	T	G	T	G	-0.0306	0.0238801	0.0213	0.982838	715684	0.879288	0.157239	GC	0.0064	1.73e-06	6523	288444	0.00349234	22.8533
M01558	rs1556880	T	C	T	C	0.0081	0.0656718	0.2976	0.700912	150294691	0.128252	0.0431758	GC	0.0018	6.04e-06	6523	288444	0.00309479	20.2438
M01558	rs1604290	A	C	A	C	-0.0079	0.03634	0.3851	0.549737	4946423	0.360161	0.0397134	GC	0.0018	8.13e-06	6523	288444	0.00294429	19.2564
M01558	rs164742	A	G	A	G	-0.0079	-0.0395634	0.4697	0.585282	89691317	0.326458	0.0403185	GC	0.0018	7.38e-06	6523	288444	0.00294429	19.2564
M01558	rs1812125	T	G	T	G	-0.0085	-0.0268064	0.7578	0.15254	46558798	0.627964	0.0553173	GC	0.0018	3.48e-06	6523	288444	0.00340693	22.2925
M01558	rs2055056	T	C	T	C	-0.0244	-0.198216	0.968	0.0186875	95265842	0.181263	0.148268	GC	0.0055	8.57e-06	6523	288444	0.00300814	19.6753
M01558	rs2144834	A	G	A	G	0.008	0.0703063	0.2535	0.740473	94307297	0.115873	0.0447146	GC	0.0018	7.97e-06	6523	288444	0.00301908	19.747
M01558	rs2252585	T	C	T	C	-0.0081	-0.0169665	0.7349	0.247764	34869632	0.712627	0.0460631	GC	0.0018	5.97e-06	6523	288444	0.00309479	20.2438
M01558	rs2290156	C	G	C	G	0.0088	-0.0594268	0.2806	0.321609	11193082	0.159695	0.0422636	GC	0.0018	1.05e-06	6523	288444	0.00365077	23.8939
M01558	rs2604548	T	C	T	C	-0.0086	0.0309556	0.6463	0.270102	15088829	0.486025	0.0444353	GC	0.0018	1.29e-06	6523	288444	0.00348728	22.8202
M01558	rs304171	T	C	T	C	-0.0168	0.0144523	0.0624	0.902383	62795134	0.829324	0.0670425	GC	0.0036	2.17e-06	6523	288444	0.00332751	21.7711
M01558	rs3813810	A	C	A	C	0.0117	-0.0377221	0.1334	0.875014	4028279	0.527792	0.0597454	GC	0.0026	5.73e-06	6523	288444	0.00309479	20.2438
M01558	rs4443239	T	G	T	G	0.02	0.0173328	0.7446	0.165225	169341881	0.746169	0.0535468	GC	0.0042	2.27e-06	1608	288444	0.0139057	22.6475
M01558	rs4687937	T	C	T	C	-0.0079	-0.0323135	0.3741	0.567933	118703398	0.417867	0.0398869	GC	0.0018	9.47e-06	6523	288444	0.00294429	19.2564
M01558	rs4692012	A	G	A	G	-0.0082	0.0244603	0.5389	0.433906	164825874	0.540961	0.0400097	GC	0.0018	3.35e-06	6523	288444	0.00317143	20.7467
M01558	rs4923082	T	C	T	C	0.0081	0.141377	0.2518	0.785135	23266750	0.00356952	0.0485181	GC	0.0018	6.95e-06	6523	288444	0.00309479	20.2438
M01558	rs604388	T	C	T	C	0.0086	0.0740629	0.6845	0.335248	177908844	0.0776033	0.0419677	GC	0.0018	1.56e-06	6523	288444	0.00348728	22.8202
M01558	rs6500864	A	G	A	G	-0.0083	0.0411033	0.2762	0.68918	6888131	0.33479	0.0426157	GC	0.0018	4.34e-06	6523	288444	0.00324901	21.2558
M01558	rs721399	T	C	T	C	-0.0289	-0.00766496	0.7176	0.317839	18401856	0.855984	0.0422338	GC	0.0018	3.95e-58	6523	288444	0.0380164	257.702
M01558	rs7228099	T	C	T	C	-0.0097	-0.00780715	0.4364	0.616007	25206514	0.847196	0.0405151	GC	0.0018	3.61e-08	6523	288444	0.00443223	29.0312
M01558	rs7943587	A	C	A	C	-0.0115	-0.0513539	0.1515	0.811646	16793084	0.307673	0.0503412	GC	0.0026	6.33e-06	6523	288444	0.00299021	19.5576
M01558	rs890984	A	G	A	G	-0.012	0.0826008	0.1092	0.917201	479425	0.246605	0.0712915	GC	0.0027	6.91e-06	6523	288444	0.00301908	19.747
M01558	rs9354329	T	C	T	C	-0.0081	0.0102227	0.6322	0.363801	65890291	0.803295	0.0410411	GC	0.0018	5.1e-06	6523	288444	0.00309479	20.2438
M01558	rs9940567	T	C	T	C	0.0095	-0.0321338	0.7319	0.192886	62251774	0.51703	0.0495946	GC	0.0018	1.57e-07	6523	288444	0.00425211	27.8464
M01561	rs10163969	T	G	T	G	-0.0352	0.0365673	0.0412	0.88039	9067441	0.552061	0.0614914	GC	0.008	9.39e-06	7276	288444	0.00265374	19.3547
M01561	rs10245705	T	C	T	C	-0.0663	0.108089	0.0181	0.985214	26090052	0.503874	0.161711	GC	0.0127	1.95e-07	7276	288444	0.00373167	27.2458
M01561	rs10935814	A	G	A	G	-0.037	-0.132833	0.1006	0.88839	150635086	0.0338127	0.0625893	GC	0.0083	9.44e-06	1759	288444	0.0111713	19.8497
M01561	rs11145330	A	C	A	C	0.0324	-0.0338226	0.8908	0.15066	69118687	0.539165	0.0550788	GC	0.0068	1.95e-06	1759	288444	0.012742	22.6766
M01561	rs11992435	A	G	A	G	0.0327	0.12525	0.9488	0.0448534	80613848	0.195048	0.096659	GC	0.0072	6.38e-06	7276	288444	0.00282689	20.6211
M01561	rs1404410	C	G	C	G	-0.0236	0.00403174	0.7853	0.803826	124608896	0.935271	0.0496428	GC	0.0052	4.57e-06	1759	288444	0.0115743	20.5742
M01561	rs1532701	A	G	A	G	0.0137	-0.0194513	0.5456	0.451022	55664115	0.625112	0.0398088	GC	0.003	5.07e-06	7276	288444	0.002858	20.8487
M01561	rs2074731	A	C	A	C	-0.0184	0.0248288	0.1654	0.817084	30337925	0.627515	0.0511695	GC	0.0039	2.31e-06	7276	288444	0.00304991	22.2529
M01561	rs261342	C	G	C	G	-0.0169	0.0430392	0.794	0.777411	58438954	0.369018	0.0479111	GC	0.0037	5.41e-06	7276	288444	0.00285913	20.8569
M01561	rs7238006	T	C	T	C	0.0281	-0.0171363	0.9262	0.138734	34347934	0.765819	0.0575336	GC	0.0057	6.77e-07	7276	288444	0.00332906	24.2965
M01561	rs7930821	T	C	T	C	0.0666	-0.265882	0.0202	0.989683	19121148	0.163352	0.190749	GC	0.0149	7.53e-06	1759	288444	0.0112307	19.9564
M01564	rs10043015	T	C	T	C	0.0082	-0.019963	0.7113	0.286086	169231367	0.649952	0.0439879	GC	0.0018	5.58e-06	7364	288444	0.00281026	20.7475
M01564	rs10514735	A	G	A	G	0.0346	-0.074638	0.985	0.0202318	85749800	0.610104	0.146371	GC	0.0077	6.51e-06	7364	288444	0.00273444	20.1861
M01564	rs10787308	A	G	A	G	-0.009	0.00959478	0.2701	0.766721	111149210	0.83819	0.0469849	GC	0.0018	6.04e-07	7364	288444	0.00338341	24.9932
M01564	rs10992722	A	C	A	C	0.0326	0.0237703	0.0163	0.969441	93401479	0.838991	0.116989	GC	0.0069	2.44e-06	7364	288444	0.0030221	22.3161
M01564	rs11120725	A	G	A	G	-0.0181	-0.0682248	0.4596	0.508233	216033426	0.0845493	0.0395535	GC	0.0039	4.61e-06	1761	288444	0.0120834	21.5147
M01564	rs1125471	A	C	A	C	-0.0085	-0.0805401	0.2928	0.641983	17175834	0.0519386	0.0414377	GC	0.0018	4.47e-06	7364	288444	0.00301902	22.2933
M01564	rs12121428	T	C	T	C	-0.0197	-0.0500173	0.0535	0.941864	209201769	0.551329	0.0839541	GC	0.0044	6.09e-06	7364	288444	0.00271477	20.0405
M01564	rs12625828	T	G	T	G	0.0086	0.0311961	0.3366	0.611338	50228048	0.439822	0.0403837	GC	0.0018	2.06e-06	7364	288444	0.00309025	22.821
M01564	rs12803308	A	T	A	T	-0.0081	-0.00427464	0.6752	0.646696	96447445	0.917536	0.0412858	GC	0.0018	5.97e-06	7364	288444	0.00274232	20.2445
M01564	rs13130021	T	C	T	C	-0.0089	0.0770095	0.4312	0.613212	2276036	0.0574235	0.0405298	GC	0.0018	1.41e-06	7364	288444	0.00330889	24.4409
M01564	rs1380634	A	G	A	G	-0.0083	-0.0465796	0.7425	0.157946	79325658	0.386897	0.0538331	GC	0.0018	5.17e-06	7364	288444	0.00287902	21.2566
M01564	rs13966	T	C	T	C	0.0082	0.00121964	0.467	0.583227	61897520	0.975857	0.040301	GC	0.0019	9.99e-06	7364	288444	0.00252296	18.621
M01564	rs1404373	T	C	T	C	-0.0084	0.045955	0.6525	0.304709	57337858	0.283584	0.0428564	GC	0.0018	2.92e-06	7364	288444	0.00294861	21.7719
M01564	rs1509123	T	C	T	C	-0.0248	0.20134	0.0476	0.970564	6780559	0.0791517	0.114683	GC	0.0043	5.2e-09	7364	288444	0.00449672	33.2544
M01564	rs1530219	A	G	A	G	-0.0078	-0.00133672	0.4797	0.466644	39310179	0.973037	0.039548	GC	0.0018	9.94e-06	7364	288444	0.00254346	18.7727
M01564	rs170149	A	G	A	G	0.0256	-0.00265264	0.074	0.961149	6692611	0.979132	0.101413	GC	0.0035	1.42e-13	7364	288444	0.00721251	53.4842
M01564	rs17034684	T	G	T	G	0.0081	0.0486597	0.2881	0.618314	104590653	0.233761	0.0408656	GC	0.0018	7.9e-06	7364	288444	0.00274232	20.2445
M01564	rs2143327	T	C	T	C	0.0392	0.137195	0.0129	0.992107	146295103	0.525114	0.215892	GC	0.0085	4.28e-06	7364	288444	0.00287984	21.2626
M01564	rs2236299	A	G	A	G	0.0087	0.012572	0.3065	0.814962	54788617	0.804621	0.0508222	GC	0.0018	1.69e-06	7364	288444	0.00316231	23.3548
M01564	rs2239337	C	G	C	G	0.023	0.144132	0.0356	0.0518092	22900232	0.105065	0.0889273	GC	0.0051	7.51e-06	7364	288444	0.00275425	20.3328
M01564	rs2370136	T	C	T	C	-0.0086	0.00142656	0.4875	0.393835	57107873	0.972046	0.0407098	GC	0.0018	1.25e-06	7364	288444	0.00309025	22.821
M01564	rs2534835	T	G	T	G	-0.0083	0.0218422	0.2407	0.796476	57652616	0.654157	0.0487555	GC	0.0018	6.23e-06	7364	288444	0.00287902	21.2566
M01564	rs3193970	T	C	T	C	0.0081	-0.0210681	0.5801	0.403487	95312251	0.600736	0.0402569	GC	0.0018	6.07e-06	7364	288444	0.00274232	20.2445
M01564	rs4235093	A	G	A	G	-0.0083	0.0396832	0.2874	0.718339	71480535	0.368221	0.0441017	GC	0.0018	5.04e-06	7364	288444	0.00287902	21.2566
M01564	rs4589188	A	G	A	G	0.0122	-0.0286098	0.2827	0.772862	5525951	0.546765	0.0474762	GC	0.0026	3.34e-06	7364	288444	0.002981	22.0118
M01564	rs4779800	A	G	A	G	-0.0122	0.0692521	0.8831	0.133952	29119123	0.233765	0.0581601	GC	0.0027	6.06e-06	7364	288444	0.00276488	20.4115
M01564	rs4999864	C	G	C	G	0.0179	0.0648487	0.9329	0.946832	68790319	0.457762	0.0873341	GC	0.0035	4.77e-07	7364	288444	0.00353929	26.1488
M01564	rs588973	A	G	A	G	0.009	0.0563736	0.646	0.340499	50233699	0.175188	0.041582	GC	0.002	6.8e-06	5603	288444	0.00360112	20.2428
M01564	rs6077792	T	G	T	G	-0.0085	0.0530629	0.3	0.706993	1115473	0.219691	0.0432338	GC	0.0018	2.82e-06	7364	288444	0.00301902	22.2933
M01564	rs6507399	A	G	A	G	-0.0101	-0.0315484	0.6713	0.351203	41152081	0.444689	0.0412776	GC	0.0018	1.7e-08	7364	288444	0.00425727	31.476
M01564	rs6678076	A	G	A	G	-0.0252	0.0378011	0.0339	0.927965	199264072	0.62359	0.0770242	GC	0.0052	1.08e-06	7364	288444	0.00317905	23.4788
M01564	rs7105815	A	G	A	G	0.0091	-0.0616583	0.2968	0.706474	12288146	0.156675	0.0435335	GC	0.0018	4.93e-07	7364	288444	0.00345875	25.5517
M01564	rs7584253	A	C	A	C	0.0083	0.00192191	0.7047	0.283999	48700107	0.965029	0.0438351	GC	0.0018	5.04e-06	7364	288444	0.00287902	21.2566
M01564	rs7710027	T	C	T	C	0.0081	0.0272932	0.2886	0.681576	56606118	0.52036	0.0424605	GC	0.0018	9.16e-06	7364	288444	0.00274232	20.2445
M01564	rs7851531	A	G	A	G	-0.009	0.0249653	0.6594	0.337879	82511370	0.551529	0.0419252	GC	0.0018	6.47e-07	7364	288444	0.00338341	24.9932
M01564	rs7919076	T	C	T	C	-0.0081	-0.0160747	0.3416	0.750164	66569178	0.724082	0.0455363	GC	0.0018	7.79e-06	7364	288444	0.00274232	20.2445
M01564	rs8017368	A	C	A	C	-0.0083	-0.0196861	0.6452	0.305808	63060465	0.645338	0.0427726	GC	0.0018	3.85e-06	7364	288444	0.00287902	21.2566
M01564	rs807670	A	C	A	C	0.011	-0.0213288	0.421	0.59098	19167095	0.594807	0.0401006	GC	0.0018	6.84e-10	7364	288444	0.0050458	37.3355
M01564	rs835154	A	G	A	G	-0.0114	0.0106764	0.5753	0.418135	14876460	0.79056	0.0401996	GC	0.0018	1.15e-10	7364	288444	0.00541741	40.1002
M01564	rs868395	T	G	T	G	0.0101	0.029061	0.6653	0.39844	82560878	0.471268	0.040339	GC	0.0018	2.03e-08	7364	288444	0.00425727	31.476
M01564	rs889128	T	G	T	G	0.0082	-0.0344022	0.6665	0.398446	10021017	0.394926	0.040439	GC	0.0018	6.75e-06	7364	288444	0.00281026	20.7475
M01564	rs910616	T	C	T	C	-0.0093	-0.0108185	0.4991	0.529272	44107239	0.784964	0.0396493	GC	0.0018	1.97e-07	7364	288444	0.0036119	26.6872
M01564	rs9327706	A	C	A	C	0.0081	0.0336798	0.5937	0.435146	135176918	0.398126	0.039859	GC	0.0018	5.61e-06	7364	288444	0.00274232	20.2445
M01564	rs9372398	T	C	T	C	0.0081	0.0399971	0.5453	0.572977	114512427	0.317155	0.0399842	GC	0.0018	6.74e-06	7364	288444	0.00274232	20.2445
M01564	rs9389071	A	G	A	G	-0.012	0.0384366	0.1579	0.871115	133353496	0.517046	0.0593243	GC	0.0026	5.64e-06	7364	288444	0.00288435	21.296
M01564	rs940697	A	G	A	G	0.0082	0.0207226	0.2701	0.765284	143486110	0.656974	0.0466624	GC	0.0018	5.71e-06	7364	288444	0.00281026	20.7475
M01572	rs11061416	A	G	A	G	-0.0125	-0.00923283	0.6428	0.291248	131257697	0.831736	0.0434537	GC	0.0024	1.76e-07	7333	288444	0.00368563	27.1193
M01572	rs11618222	T	C	T	C	-0.0182	-0.0943667	0.1008	0.744051	25725511	0.0382358	0.0455368	GC	0.004	6e-06	7333	288444	0.00281525	20.6969
M01572	rs11724197	A	G	A	G	0.0159	-0.0141052	0.8734	0.113367	167845783	0.820112	0.0620278	GC	0.0034	2.29e-06	7333	288444	0.00297346	21.8634
M01572	rs12507784	A	G	A	G	-0.012	0.0449426	0.2395	0.776186	136586531	0.338999	0.0470041	GC	0.0025	1.78e-06	7333	288444	0.00313212	23.0337
M01572	rs12866131	A	C	A	C	0.011	0.00244748	0.2805	0.761472	71206979	0.958078	0.0465601	GC	0.0024	5.62e-06	7333	288444	0.00285653	21.0012
M01572	rs13102848	C	G	C	G	-0.0152	0.0418885	0.8686	0.839582	106644143	0.439826	0.0542255	GC	0.0033	3.13e-06	7333	288444	0.00288485	21.21
M01572	rs17011367	T	C	T	C	0.0115	0.0750481	0.7325	0.259192	75464396	0.0940481	0.0448202	GC	0.0026	7.38e-06	7333	288444	0.00266079	19.5583
M01572	rs17086746	T	C	T	C	-0.046	0.0758529	0.02	0.970104	56393833	0.505032	0.113792	GC	0.01	4.23e-06	5585	288444	0.00377442	21.1524
M01572	rs17131975	A	G	A	G	-0.0216	-0.0723612	0.0607	0.969919	139248002	0.531042	0.115516	GC	0.0048	8.18e-06	7333	288444	0.00275388	20.2445
M01572	rs2643891	A	G	A	G	-0.018	-0.0185978	0.165	0.744765	2360913	0.680515	0.0451665	GC	0.004	6.8e-06	5585	288444	0.00361269	20.2427
M01572	rs2907828	C	G	C	G	-0.0188	-0.0364532	0.1375	0.157159	57606328	0.506186	0.0548343	GC	0.004	2.74e-06	7333	288444	0.00300336	22.084
M01572	rs338526	T	C	T	C	-0.0111	-0.100192	0.7181	0.325764	85718609	0.0182877	0.0424588	GC	0.0024	5.61e-06	7333	288444	0.00290855	21.3848
M01572	rs4836200	A	G	A	G	-0.0109	-0.0159526	0.6785	0.414363	125607225	0.690137	0.0400145	GC	0.0024	5.91e-06	7333	288444	0.00280497	20.6211
M01572	rs6743210	T	C	T	C	0.0123	-0.000972555	0.6199	0.321209	235063573	0.982237	0.0436815	GC	0.0026	2.21e-06	7333	288444	0.0030427	22.3741
M01572	rs6896132	C	G	C	G	0.0121	-0.0180425	0.219	0.353095	131437868	0.662895	0.0413894	GC	0.0025	1.8e-06	7333	288444	0.00318437	23.4192
M01572	rs7861435	C	G	C	G	-0.0115	-0.0869959	0.7685	0.727982	129208929	0.0499494	0.0443766	GC	0.0025	4.01e-06	7333	288444	0.00287728	21.1542
M01572	rs884870	C	G	C	G	-0.0202	-0.125855	0.0689	0.0476632	87246438	0.177044	0.0932319	GC	0.0045	7.4e-06	7333	288444	0.00274034	20.1446
M01573	rs11141909	A	C	A	C	0.0808	0.00304332	0.0405	0.91954	87603937	0.967365	0.074385	GC	0.0182	9.02e-06	2315	288444	0.00844203	19.6927
M01573	rs12052900	A	G	A	G	-0.1115	-0.0979609	0.9783	0.0237649	201890453	0.459109	0.132323	GC	0.0242	4.27e-06	2315	288444	0.00908665	21.2101
M01573	rs1577941	A	G	A	G	0.0531	0.0813165	0.1187	0.837083	8386246	0.129367	0.0536175	GC	0.0114	3.49e-06	2315	288444	0.0092849	21.6772
M01573	rs16887484	A	G	A	G	-0.0991	0.0155483	0.9585	0.0923027	57859481	0.822157	0.0691736	GC	0.0201	8.82e-07	1646	288444	0.0145532	24.2788
M01573	rs16933423	A	G	A	G	0.0891	-0.071666	0.9651	0.0200262	67598161	0.601733	0.137315	GC	0.02	8.31e-06	2315	288444	0.00850035	19.8299
M01573	rs17224277	A	G	A	G	0.0633	0.0449882	0.0789	0.940694	181475717	0.589534	0.0833868	GC	0.0134	2.29e-06	2315	288444	0.0095473	22.2958
M01573	rs2257243	A	G	A	G	0.0354	-0.0367192	0.6612	0.34499	28016306	0.378455	0.041691	GC	0.0075	2.19e-06	2315	288444	0.00953177	22.2592
M01573	rs2846365	A	G	A	G	0.0336	0.0335447	0.4476	0.494657	102701161	0.394746	0.039416	GC	0.0071	1.98e-06	2315	288444	0.00958141	22.3762
M01573	rs4661299	T	G	T	G	0.0319	0.0495289	0.4551	0.530583	14702764	0.212093	0.039692	GC	0.0071	7.63e-06	2315	288444	0.00864456	20.1692
M01573	rs4948051	T	C	T	C	0.0528	-0.018809	0.1328	0.797039	55620407	0.704375	0.0495729	GC	0.0115	4.84e-06	1646	288444	0.0126449	21.0545
M01573	rs7137298	C	G	C	G	-0.0457	0.00871403	0.176	0.242386	101207379	0.851869	0.0466655	GC	0.0103	8.82e-06	1646	288444	0.0118186	19.6621
M01573	rs7438272	T	C	T	C	0.0589	0.0462162	0.1691	0.787778	95553417	0.349216	0.0493704	GC	0.0123	1.8e-06	2315	288444	0.00980819	22.9111
M01573	rs9353315	A	G	A	G	-0.0476	0.130193	0.8731	0.112212	85440220	0.0357158	0.0619924	GC	0.0105	5.86e-06	2315	288444	0.00879926	20.5334
M01585	rs10090064	T	C	T	C	0.0077	-0.00313116	0.8026	0.229099	91883794	0.946686	0.046825	GC	0.0017	5.93e-06	7271	288444	0.00281362	20.5099
M01585	rs10125203	C	G	C	G	0.009	-0.0963198	0.8698	0.848836	81093256	0.0826114	0.0554922	GC	0.0018	4.11e-07	7271	288444	0.00342654	24.9931
M01585	rs10757735	A	C	A	C	-0.008	-0.00538592	0.132	0.878214	28373520	0.929323	0.0607229	GC	0.0018	7.91e-06	7271	288444	0.00270933	19.7477
M01585	rs10850426	T	G	T	G	0.0081	0.123871	0.1199	0.929678	115006106	0.11393	0.0783612	GC	0.0018	6.85e-06	7271	288444	0.0027773	20.2444
M01585	rs10988352	T	G	T	G	0.0084	0.00183267	0.1244	0.852604	129398977	0.974113	0.0564759	GC	0.0018	3.09e-06	7271	288444	0.00298621	21.7718
M01585	rs11045425	A	G	A	G	0.0086	0.0873124	0.1266	0.880197	20741046	0.14978	0.0606206	GC	0.0018	1.83e-06	7271	288444	0.00312965	22.8209
M01585	rs11144136	T	G	T	G	0.0097	-0.0300494	0.1375	0.888751	68887435	0.628152	0.0620433	GC	0.0018	4.86e-08	7271	288444	0.00397808	29.0321
M01585	rs11606364	T	C	T	C	0.0084	-0.121199	0.1149	0.944618	130636106	0.163919	0.0870674	GC	0.0019	9.27e-06	7271	288444	0.00268097	19.5403
M01585	rs1554074	A	G	A	G	0.0086	0.0730491	0.1925	0.833904	100846572	0.16801	0.052987	GC	0.0017	6.39e-07	7271	288444	0.00350735	25.5847
M01585	rs2019107	T	C	T	C	-0.0078	0.0351026	0.6257	0.404853	1181718	0.386141	0.0405044	GC	0.0017	6.66e-06	7271	288444	0.00288697	21.0461
M01585	rs2486925	T	G	T	G	-0.0082	-0.0275539	0.1462	0.881485	203264909	0.649818	0.0606895	GC	0.0018	3.47e-06	7271	288444	0.0028461	20.7474
M01585	rs2596194	A	T	A	T	-0.0083	-0.0214374	0.1255	0.091267	33394576	0.755722	0.0689075	GC	0.0018	2.59e-06	7271	288444	0.00291574	21.2565
M01585	rs266742	T	G	T	G	0.0082	0.00177479	0.7307	0.284951	186758056	0.967799	0.0439637	GC	0.0016	5.68e-07	7271	288444	0.00359938	26.2584
M01585	rs2993308	A	G	A	G	0.0075	0.0238631	0.338	0.707521	113026762	0.584782	0.0436722	GC	0.0017	6.83e-06	7271	288444	0.00266974	19.4583
M01585	rs513209	A	C	A	C	-0.0082	0.010871	0.8824	0.170356	125597249	0.837196	0.052905	GC	0.0018	6.6e-06	7271	288444	0.0028461	20.7474
M01585	rs6019504	A	G	A	G	0.008	-0.0917776	0.8586	0.177211	48898058	0.0765033	0.0518124	GC	0.0018	6.69e-06	7271	288444	0.00270933	19.7477
M01585	rs6462723	A	G	A	G	-0.0085	0.0841484	0.121	0.898478	36917745	0.197107	0.0652395	GC	0.0018	1.92e-06	7271	288444	0.00305752	22.2932
M01585	rs662760	A	C	A	C	0.0079	0.0163719	0.8723	0.10348	85155277	0.799356	0.0644105	GC	0.0018	8.04e-06	7271	288444	0.0026422	19.257
M01585	rs6690829	T	C	T	C	-0.008	-0.0391425	0.24	0.738708	245567009	0.381926	0.0447673	GC	0.0016	1.24e-06	7271	288444	0.00342654	24.9931
M01585	rs7178551	T	C	T	C	0.0081	0.103889	0.1545	0.880277	80971296	0.088585	0.061007	GC	0.0017	2.66e-06	7271	288444	0.00311261	22.6962
M01585	rs7250750	T	G	T	G	0.0081	-0.111429	0.8583	0.187591	17260675	0.028591	0.050902	GC	0.0018	7.03e-06	7271	288444	0.0027773	20.2444
M01585	rs732426	A	G	A	G	0.0077	0.0113693	0.8218	0.210981	10371069	0.814962	0.0485804	GC	0.0017	7.54e-06	7271	288444	0.00281362	20.5099
M01585	rs9663814	A	G	A	G	0.0076	0.00569746	0.6175	0.358821	75978624	0.889753	0.0411022	GC	0.0016	1.95e-06	7271	288444	0.00309348	22.5563
M01604	rs10490734	A	G	A	G	0.0077	-0.050534	0.8314	0.221681	137254613	0.287159	0.0474776	GC	0.0017	7.94e-06	7371	288444	0.00277556	20.51
M01604	rs10844317	T	G	T	G	-0.0086	-0.15318	0.1637	0.890679	32721706	0.0146872	0.0627789	GC	0.0018	1.12e-06	7371	288444	0.00308733	22.821
M01604	rs11130013	T	C	T	C	-0.0081	-0.0329321	0.153	0.906237	43791685	0.622421	0.0668777	GC	0.0018	5.09e-06	7371	288444	0.00273973	20.2445
M01604	rs11730320	T	C	T	C	0.0097	0.0573897	0.6665	0.377602	9718277	0.163298	0.0411671	GC	0.0017	7.08e-09	7371	288444	0.00439749	32.5483
M01604	rs11737601	A	G	A	G	0.0104	-0.00401624	0.6847	0.347067	10486944	0.922947	0.0415235	GC	0.0016	1.34e-10	7371	288444	0.00569926	42.2385
M01604	rs11741189	T	C	T	C	-0.0087	0.0134642	0.177	0.853819	180116546	0.808257	0.0554822	GC	0.0017	3.78e-07	7371	288444	0.00354058	26.1832
M01604	rs12579148	T	C	T	C	-0.0077	0.00405474	0.1887	0.835712	26650560	0.938977	0.0529648	GC	0.0017	5.92e-06	7371	288444	0.00277556	20.51
M01604	rs1286087	T	C	T	C	0.0077	0.00416614	0.8367	0.0955952	90971026	0.950555	0.0671854	GC	0.0017	8.08e-06	7371	288444	0.00277556	20.51
M01604	rs13318012	T	C	T	C	-0.0078	0.0330491	0.8378	0.167519	106956097	0.529879	0.05261	GC	0.0017	8.36e-06	7371	288444	0.00284791	21.0462
M01604	rs16953268	A	C	A	C	-0.0115	-0.0687709	0.0689	0.952441	54252645	0.45443	0.0919335	GC	0.0026	7.73e-06	7371	288444	0.00264711	19.5583
M01604	rs1825043	A	G	A	G	0.019	0.0152074	0.9571	0.076772	9572116	0.838376	0.0745563	GC	0.0038	5.26e-07	7371	288444	0.00338021	24.9932
M01604	rs2231142	T	G	T	G	0.0119	0.0243395	0.1106	0.924581	88131171	0.744362	0.0746419	GC	0.0024	8.43e-07	7371	288444	0.00332429	24.5784
M01604	rs233340	A	G	A	G	-0.0125	0.0674695	0.0707	0.881041	13592316	0.274441	0.0617348	GC	0.0026	2.54e-06	7371	288444	0.00312599	23.1076
M01604	rs235320	A	G	A	G	-0.0079	0.071181	0.8241	0.121287	44857299	0.238896	0.0604381	GC	0.0017	3.68e-06	7371	288444	0.00292119	21.5893
M01604	rs510032	T	C	T	C	0.009	0.0256099	0.169	0.788492	226536501	0.601368	0.0490203	GC	0.002	6.8e-06	5604	288444	0.00360048	20.2428
M01604	rs6731691	A	G	A	G	-0.008	0.0725822	0.1705	0.849065	172467026	0.184743	0.0547257	GC	0.0018	5.3e-06	7371	288444	0.00267268	19.7477
M01604	rs6927639	A	G	A	G	-0.0078	0.0582976	0.8458	0.261296	107687814	0.198744	0.045363	GC	0.0018	9.27e-06	7371	288444	0.00254105	18.7727
M01604	rs7906282	T	G	T	G	0.008	0.0433822	0.3075	0.766921	18794667	0.35081	0.0464966	GC	0.0016	1.11e-06	7371	288444	0.00338021	24.9932
M01604	rs872114	A	C	A	C	-0.0208	-0.0234113	0.9736	0.00873237	68554412	0.910756	0.208872	GC	0.0044	2.29e-06	7371	288444	0.0030226	22.341
M01604	rs938554	C	G	C	G	-0.0348	-0.0327241	0.2256	0.172558	9924068	0.531583	0.0523092	GC	0.0017	5.85e-93	7371	288444	0.0537924	418.931
M01604	rs9549021	T	C	T	C	-0.0135	0.0183089	0.6112	0.380489	39969356	0.651822	0.0405753	GC	0.0029	2.94e-06	1767	288444	0.0121155	21.6461
M01604	rs9557545	A	T	A	T	0.018	-0.0958196	0.032	0.134024	100925860	0.105814	0.0592467	GC	0.004	7.83e-06	7371	288444	0.00273973	20.2445
M01605	rs10174534	A	G	A	G	-0.028	-0.0524805	0.5571	0.537951	2445999	0.185351	0.0396241	GC	0.0063	7.57e-06	5162	288444	0.00381205	19.7454
M01605	rs11736497	T	C	T	C	0.1146	-0.171956	0.0214	0.947641	135900528	0.0484708	0.0871448	GC	0.0252	5.56e-06	5162	288444	0.00399037	20.6728
M01605	rs12587564	A	G	A	G	0.0456	-0.138183	0.1148	0.927822	54107413	0.070228	0.0763255	GC	0.0097	2.63e-06	5162	288444	0.00426298	22.0911
M01605	rs17118371	T	C	T	C	0.0343	-0.0146535	0.2298	0.692658	47344250	0.731757	0.0427479	GC	0.0071	1.44e-06	5162	288444	0.00450085	23.3294
M01605	rs2421668	A	G	A	G	0.034	0.0551219	0.644	0.331162	73657969	0.188806	0.0419459	GC	0.0073	2.87e-06	4207	288444	0.00512987	21.6823
M01605	rs2720445	T	C	T	C	0.033	0.00382088	0.536	0.441699	79513623	0.924316	0.0402202	GC	0.0073	5.56e-06	4207	288444	0.00483398	20.4256
M01605	rs312306	C	G	C	G	-0.0654	-0.0239701	0.2278	0.203139	162636858	0.622746	0.0487235	GC	0.0145	6.23e-06	955	288444	0.0208575	20.3006
M01605	rs3760877	T	C	T	C	0.0577	0.0912981	0.4762	0.481845	542672	0.0226966	0.0400693	GC	0.013	9.55e-06	955	288444	0.0202113	19.6587
M01605	rs6763802	T	G	T	G	-0.0576	-0.119472	0.0798	0.943724	23122317	0.15818	0.0846588	GC	0.0116	6.5e-07	5162	288444	0.00475381	24.6468
M01605	rs7463380	C	G	C	G	0.0763	-0.0481562	0.8421	0.843479	29843717	0.373618	0.0541254	GC	0.0169	6.4e-06	955	288444	0.0208978	20.3407
M01605	rs9573265	T	C	T	C	0.2216	0.0100092	0.0158	0.936707	73623209	0.902548	0.0817457	GC	0.0488	5.55e-06	955	288444	0.0211358	20.5773
M01638	rs10922038	T	C	T	C	0.0102	0.0542012	0.4354	0.616928	196129893	0.181505	0.0405657	GC	0.0023	7.57e-06	7104	288444	0.00276084	19.6618
M01638	rs11114987	T	C	T	C	-0.0324	-0.131986	0.0439	0.980249	81709133	0.350996	0.141516	GC	0.0067	1.41e-06	7104	288444	0.00328103	23.3786
M01638	rs1153903	A	G	A	G	-0.0106	-0.0192906	0.3856	0.611351	54673519	0.633813	0.0404953	GC	0.0023	4.19e-06	7104	288444	0.00298096	21.2341
M01638	rs12714263	A	G	A	G	-0.0107	0.0462603	0.5733	0.320336	29095211	0.273399	0.0422365	GC	0.0023	3.98e-06	7104	288444	0.0030373	21.6366
M01638	rs12985777	T	C	T	C	-0.0141	0.0467546	0.2402	0.73843	2268056	0.300547	0.045162	GC	0.0032	8.86e-06	7104	288444	0.00272552	19.4096
M01638	rs17706531	A	G	A	G	0.0105	0.0430749	0.6331	0.30503	12904716	0.313524	0.0427391	GC	0.0023	6.97e-06	7104	288444	0.00292515	20.8353
M01638	rs2180566	T	C	T	C	-0.0109	-0.0598131	0.6433	0.408001	31431051	0.139387	0.0404668	GC	0.0023	2.11e-06	7104	288444	0.00315154	22.453
M01638	rs2246012	T	C	T	C	-0.0166	-0.00324954	0.8388	0.231091	131577068	0.944535	0.0467079	GC	0.0032	2.23e-07	7104	288444	0.00377373	26.9026
M01638	rs2916148	A	G	A	G	-0.0101	-0.0646001	0.4534	0.634871	67485993	0.116402	0.0411451	GC	0.0023	9.24e-06	7104	288444	0.00270712	19.2781
M01638	rs2933871	A	G	A	G	0.0178	0.0237812	0.6938	0.205336	24815030	0.630249	0.0494023	GC	0.004	7.65e-06	1735	288444	0.0112847	19.7797
M01638	rs3011362	A	G	A	G	-0.0349	0.0173332	0.0334	0.948777	120793682	0.848008	0.0904369	GC	0.0074	2.37e-06	1735	288444	0.0126577	22.2171
M01638	rs511304	A	C	A	C	0.0191	0.0222824	0.4368	0.554803	174689417	0.577468	0.0399981	GC	0.0039	1.01e-06	1735	288444	0.0136356	23.9572
M01638	rs6479442	A	C	A	C	0.0101	-0.00748583	0.4837	0.49257	92953435	0.850043	0.0395942	GC	0.0023	9.59e-06	7104	288444	0.00270712	19.2781
M01638	rs6920504	T	C	T	C	-0.0135	-0.00826263	0.7729	0.159586	115650149	0.878658	0.0541208	GC	0.003	7.53e-06	7104	288444	0.0028424	20.2443
M01638	rs7036499	T	C	T	C	0.0217	-0.0856161	0.8519	0.122049	128082465	0.156066	0.0603598	GC	0.0049	8.86e-06	1735	288444	0.0111775	19.5896
M01638	rs715	T	C	T	C	0.0144	-0.013548	0.7064	0.312637	210678331	0.752317	0.0429297	GC	0.0028	2.9e-07	7104	288444	0.0037093	26.4415
M01638	rs720118	T	C	T	C	-0.0105	-0.0401615	0.6152	0.384001	5897231	0.323302	0.0406618	GC	0.0023	4.55e-06	7104	288444	0.00292515	20.8353
M01638	rs7535809	A	G	A	G	0.0138	0.0508254	0.8331	0.155359	192333001	0.349389	0.0543137	GC	0.0031	7.28e-06	7104	288444	0.00278177	19.8113
M01638	rs7717247	A	C	A	C	0.0162	-0.0233582	0.8061	0.182071	27839151	0.6488	0.0512882	GC	0.0035	3.35e-06	7104	288444	0.00300665	21.4176
M01638	rs837763	T	C	T	C	0.0114	-0.0905735	0.5528	0.447762	88787321	0.0225538	0.0397094	GC	0.0025	6.03e-06	7104	288444	0.00291849	20.7877
M01638	rs901272	A	C	A	C	-0.0105	-0.0139587	0.6207	0.339498	63462574	0.737087	0.0415793	GC	0.0023	6.49e-06	7104	288444	0.00292515	20.8353
M01640	rs11167905	T	C	T	C	0.0804	0.0323964	0.8545	0.125175	145527283	0.584886	0.0593055	GC	0.0164	9.83e-07	2063	288444	0.0115158	24.0106
M01640	rs13069990	T	C	T	C	-0.0506	-0.0152851	0.3781	0.626032	115901954	0.707491	0.0407354	GC	0.011	4.44e-06	2063	288444	0.0101528	21.1395
M01640	rs13103690	T	G	T	G	-0.0474	0.00528339	0.5359	0.440864	9971154	0.894613	0.039884	GC	0.0104	5.2e-06	2063	288444	0.00996873	20.7524
M01640	rs2070006	T	C	T	C	0.0512	0.00881298	0.3713	0.539134	154592714	0.82441	0.0397203	GC	0.0112	4.76e-06	2063	288444	0.0100283	20.8777
M01640	rs577596	A	G	A	G	-0.0567	0.0661626	0.3267	0.576921	25535639	0.0990148	0.040107	GC	0.0114	6.68e-07	2063	288444	0.011849	24.7136
M01640	rs6713914	T	C	T	C	0.0593	-0.0301929	0.5741	0.431941	59295906	0.4501	0.0399775	GC	0.0116	3.22e-07	1567	288444	0.0164037	26.0999
M01640	rs6826474	T	C	T	C	-0.1383	-0.0998156	0.0393	0.980433	95728969	0.474	0.13941	GC	0.0288	1.56e-06	2063	288444	0.0110543	23.0376
M01640	rs6834631	T	G	T	G	0.1306	0.0119254	0.9596	0.0200073	121394510	0.931356	0.138445	GC	0.0267	1.03e-06	2063	288444	0.0114645	23.9025
M01640	rs7112460	T	C	T	C	0.1084	0.0764358	0.0658	0.951607	125881964	0.397368	0.0903143	GC	0.0223	1.14e-06	2063	288444	0.0113241	23.6063
M01640	rs8057559	T	C	T	C	0.1395	0.0848081	0.0312	0.972967	73283273	0.496084	0.124596	GC	0.0314	9.1e-06	2063	288444	0.00947665	19.7182
M01640	rs808686	A	G	A	G	0.0598	0.0591112	0.6086	0.394706	19736491	0.145991	0.0406587	GC	0.0128	3.01e-06	1567	288444	0.0137374	21.7986
M01640	rs8105491	T	G	T	G	-0.0698	-0.00744704	0.154	0.822773	20293179	0.885542	0.0517347	GC	0.0148	2.3e-06	2063	288444	0.0106667	22.2211
M01640	rs9419004	C	G	C	G	-0.254	0.0167146	0.186	0.238077	133101018	0.719214	0.0464928	GC	0.0563	6.53e-06	496	288444	0.0394188	20.272
M01640	rs9606290	A	G	A	G	0.159	0.0326465	0.241	0.833717	20230714	0.538017	0.0530136	GC	0.0352	6.32e-06	496	288444	0.0395111	20.3214
M01644	rs10092877	T	C	T	C	0.0087	0.0627113	0.4173	0.681168	88811446	0.140133	0.0425075	GC	0.0018	1.25e-06	7355	288444	0.00316616	23.3548
M01644	rs10153405	A	G	A	G	-0.0103	0.0081416	0.5342	0.394588	43690707	0.840949	0.0405701	GC	0.0018	9.27e-09	7355	288444	0.00443218	32.7349
M01644	rs10266726	T	C	T	C	-0.0083	0.00745844	0.4261	0.563428	3106447	0.851885	0.0399458	GC	0.0018	4e-06	7355	288444	0.00288254	21.2566
M01644	rs10492225	T	C	T	C	-0.0128	-0.0688685	0.8498	0.157037	96067528	0.204807	0.0543138	GC	0.0027	1.6e-06	7355	288444	0.00304638	22.4685
M01644	rs10740323	T	C	T	C	0.0084	0.0611761	0.5935	0.579915	69742436	0.126528	0.0400383	GC	0.0018	4.1e-06	7355	288444	0.00295221	21.7719
M01644	rs10848196	A	G	A	G	-0.0098	0.0336878	0.5584	0.440342	130741664	0.396981	0.0397719	GC	0.0018	5.25e-08	7355	288444	0.004014	29.6339
M01644	rs12953375	A	T	A	T	0.0126	-0.023064	0.8162	0.80476	78156505	0.645699	0.0501669	GC	0.0026	1.34e-06	7355	288444	0.00318293	23.4788
M01644	rs13002121	A	G	A	G	0.0115	0.0528155	0.766	0.29326	77118976	0.221959	0.0432441	GC	0.0026	6.94e-06	7355	288444	0.00265285	19.5583
M01644	rs13083714	T	C	T	C	0.0194	-0.0120572	0.5762	0.485276	6067587	0.759558	0.0393946	GC	0.0042	4.84e-06	1766	288444	0.0119371	21.3114
M01644	rs13109093	A	C	A	C	0.0085	-0.00315934	0.614	0.367425	148061988	0.938956	0.041254	GC	0.0018	4.25e-06	7355	288444	0.0030227	22.2933
M01644	rs17002476	T	C	T	C	-0.0119	-0.0135372	0.1459	0.803157	23553438	0.786153	0.0498958	GC	0.0027	8.32e-06	7355	288444	0.00263414	19.42
M01644	rs17287933	T	C	T	C	0.0083	-0.000742508	0.4687	0.520055	21849786	0.985009	0.039518	GC	0.0018	5.24e-06	7355	288444	0.00288254	21.2566
M01644	rs17520583	A	G	A	G	0.0093	-0.0168753	0.332	0.761114	90487480	0.714875	0.0461936	GC	0.0018	3.6e-07	7355	288444	0.0036163	26.6872
M01644	rs17739107	A	G	A	G	-0.0198	0.0684147	0.942	0.0320074	93349914	0.541432	0.112036	GC	0.0044	8.09e-06	7355	288444	0.00274567	20.2445
M01644	rs1836862	A	C	A	C	-0.008	-0.0145702	0.6051	0.367242	104823393	0.722282	0.0409955	GC	0.0018	9.37e-06	7355	288444	0.00267847	19.7477
M01644	rs1889463	T	C	T	C	0.0089	-0.0198935	0.628	0.360416	106111000	0.630946	0.0414106	GC	0.0019	3.36e-06	7355	288444	0.00297438	21.9359
M01644	rs203591	T	C	T	C	-0.0086	0.0122447	0.3697	0.622372	27305738	0.763897	0.0407659	GC	0.0018	2.01e-06	7355	288444	0.00309402	22.821
M01644	rs2073805	T	C	T	C	-0.009	0.0161673	0.407	0.671816	3339857	0.707496	0.0430875	GC	0.002	6.8e-06	5589	288444	0.00361011	20.2428
M01644	rs2091331	A	G	A	G	0.0082	-0.0868939	0.4127	0.555923	71981948	0.0292617	0.0398606	GC	0.0018	5.71e-06	7355	288444	0.00281369	20.7474
M01644	rs2291199	A	G	A	G	0.0083	0.029293	0.5373	0.506979	1250479	0.459036	0.0395619	GC	0.0018	5.18e-06	7355	288444	0.00288254	21.2566
M01644	rs269194	A	C	A	C	-0.0081	-0.0347635	0.4386	0.516406	74708531	0.377232	0.0393694	GC	0.0018	9.01e-06	7355	288444	0.00274567	20.2445
M01644	rs4618485	A	G	A	G	-0.0085	0.0286643	0.595	0.412075	72846194	0.47733	0.040338	GC	0.0018	3.04e-06	7355	288444	0.0030227	22.2933
M01644	rs498266	A	G	A	G	0.0082	0.0223566	0.5852	0.479965	76692003	0.572057	0.0395674	GC	0.0018	6.15e-06	7355	288444	0.00281369	20.7474
M01644	rs6051643	A	G	A	G	0.0441	-0.0485286	0.986	0.036519	3205300	0.646334	0.105759	GC	0.0095	3.76e-06	7355	288444	0.0029213	21.5433
M01644	rs630782	T	C	T	C	0.0093	0.0177089	0.4713	0.530608	107326810	0.655458	0.0396888	GC	0.0018	2.32e-07	7355	288444	0.0036163	26.6872
M01644	rs676094	A	G	A	G	0.0191	0.00223006	0.4178	0.56783	28758177	0.955276	0.0397639	GC	0.0042	6.61e-06	1766	288444	0.011575	20.6574
M01644	rs6860349	A	G	A	G	-0.0089	-0.015029	0.4108	0.640028	2133298	0.725319	0.042774	GC	0.0018	8.67e-07	7355	288444	0.00331292	24.4409
M01644	rs7436874	T	C	T	C	0.0083	-0.00569048	0.6135	0.41122	8649098	0.887695	0.0402946	GC	0.0019	9.89e-06	7355	288444	0.00258786	19.0779
M01644	rs8006663	A	G	A	G	-0.0086	-0.0581037	0.4556	0.487847	68704286	0.141701	0.0395401	GC	0.0018	1.79e-06	7355	288444	0.00309402	22.821
M01644	rs8079173	A	G	A	G	0.0118	0.0345672	0.1402	0.769954	72079655	0.465585	0.047373	GC	0.0026	8.93e-06	7355	288444	0.00279267	20.592
M01644	rs864428	T	C	T	C	0.0101	-0.0230647	0.4058	0.590435	137240724	0.565594	0.0401439	GC	0.0018	2.99e-08	7355	288444	0.00426246	31.476
M01644	rs9607028	T	G	T	G	-0.0084	0.0254741	0.4268	0.596542	33236126	0.527354	0.040304	GC	0.0019	7.29e-06	7355	288444	0.00265043	19.5404
M01644	rs989248	A	G	A	G	-0.0085	0.084045	0.6475	0.24262	39526340	0.0668975	0.0458669	GC	0.0018	2.96e-06	7355	288444	0.0030227	22.2933
M01644	rs990054	T	C	T	C	-0.0087	0.0807893	0.5955	0.386089	24061991	0.0464013	0.0405624	GC	0.0018	1.33e-06	7355	288444	0.00316616	23.3548
M01644	rs9997602	A	C	A	C	-0.0081	-0.0745925	0.5717	0.462958	179011271	0.0601894	0.0396896	GC	0.0018	7.57e-06	7355	288444	0.00274567	20.2445
M01645	rs10039731	A	G	A	G	0.0198	-0.0580746	0.5787	0.384369	111428554	0.155602	0.040897	GC	0.004	8.47e-07	1767	288444	0.0136771	24.4748
M01645	rs11036901	A	G	A	G	-0.0079	0.036414	0.433	0.704364	42465879	0.399068	0.0431811	GC	0.0018	7.86e-06	7346	288444	0.0026153	19.2571
M01645	rs11193635	T	C	T	C	0.0084	-0.0307722	0.6725	0.294514	107708493	0.483222	0.0438896	GC	0.0018	3.8e-06	7346	288444	0.00295581	21.7718
M01645	rs11589855	T	C	T	C	-0.0084	-0.0192309	0.3809	0.544954	154783367	0.629276	0.0398364	GC	0.0018	2.22e-06	7346	288444	0.00295581	21.7718
M01645	rs11731117	A	G	A	G	0.0081	0.0402789	0.5958	0.378545	14871113	0.322297	0.040696	GC	0.0018	4.32e-06	7346	288444	0.00274902	20.2445
M01645	rs11857879	T	G	T	G	0.0112	-0.000539122	0.1952	0.795172	94666024	0.991221	0.0489969	GC	0.0025	8.18e-06	7346	288444	0.00272471	20.0649
M01645	rs11978728	A	T	A	T	-0.0089	-0.0622165	0.6876	0.73875	38710771	0.169545	0.0452923	GC	0.0018	5.18e-07	7346	288444	0.00331697	24.4409
M01645	rs12466053	A	G	A	G	0.0087	-0.00364276	0.402	0.623354	35710151	0.929805	0.0413523	GC	0.0018	8.44e-07	7346	288444	0.00317003	23.3548
M01645	rs12862464	T	C	T	C	0.0146	0.00571913	0.0842	0.88909	74367879	0.926373	0.061889	GC	0.0033	9.83e-06	7346	288444	0.00265749	19.5686
M01645	rs12940605	A	C	A	C	-0.0096	-0.0602436	0.6059	0.359655	12752115	0.144677	0.0413025	GC	0.0018	1.82e-07	7346	288444	0.00385716	28.4367
M01645	rs13393013	A	G	A	G	0.0314	0.0396349	0.0213	0.965596	195509187	0.714659	0.108409	GC	0.0065	1.31e-06	7346	288444	0.00316668	23.33
M01645	rs1487052	T	C	T	C	0.008	0.0725715	0.3063	0.657907	111199584	0.0804711	0.0415179	GC	0.0018	7.66e-06	7346	288444	0.00268175	19.7477
M01645	rs1530439	T	G	T	G	0.009	0.0482598	0.2946	0.704065	61886200	0.266134	0.0433988	GC	0.0018	6.08e-07	7346	288444	0.00339167	24.9932
M01645	rs16942446	A	G	A	G	-0.0259	0.0420819	0.0314	0.961973	88898125	0.677894	0.10132	GC	0.0056	3.32e-06	7346	288444	0.00290342	21.3848
M01645	rs16990450	T	C	T	C	0.0161	0.0636802	0.0722	0.903524	417714	0.338401	0.0665185	GC	0.0035	4.18e-06	7346	288444	0.00287221	21.1542
M01645	rs2069151	A	G	A	G	0.009	0.0983372	0.7083	0.263671	210543803	0.0282312	0.0448198	GC	0.0018	4.68e-07	7346	288444	0.00339167	24.9932
M01645	rs2140495	T	C	T	C	0.0638	-0.0634665	0.0158	0.940969	79704070	0.460839	0.0860603	GC	0.0144	9.51e-06	1767	288444	0.0109871	19.6076
M01645	rs2255059	T	C	T	C	-0.008	-0.0146273	0.5192	0.454825	50801633	0.714557	0.0399935	GC	0.0018	7.4e-06	7346	288444	0.00268175	19.7477
M01645	rs2304767	A	G	A	G	0.0091	-0.0532983	0.3402	0.693384	110687995	0.215137	0.0429976	GC	0.0019	1.22e-06	7346	288444	0.00311294	22.9328
M01645	rs2423542	A	G	A	G	0.0153	0.089134	0.8036	0.125916	11113861	0.142596	0.0607929	GC	0.0032	1.91e-06	7346	288444	0.00310229	22.8541
M01645	rs2491274	A	G	A	G	-0.0297	0.279309	0.9732	0.021506	87787866	0.0436074	0.13842	GC	0.0065	4.63e-06	7346	288444	0.00283402	20.8722
M01645	rs287276	A	G	A	G	0.0084	-0.0249109	0.3317	0.624203	56429784	0.540853	0.0407357	GC	0.0018	2.65e-06	7346	288444	0.00295581	21.7718
M01645	rs369895	A	G	A	G	-0.0114	0.0616843	0.574	0.497504	142821875	0.123218	0.0400182	GC	0.0023	1.08e-06	7346	288444	0.00333314	24.5604
M01645	rs4327548	A	G	A	G	-0.0093	0.0291171	0.2904	0.670695	57133102	0.492267	0.042401	GC	0.0018	2.16e-07	7346	288444	0.00362072	26.6872
M01645	rs4333677	A	G	A	G	0.008	0.0525656	0.5848	0.404574	72129354	0.190463	0.0401506	GC	0.0018	5.99e-06	7346	288444	0.00268175	19.7477
M01645	rs4680878	T	G	T	G	0.0079	-0.0131194	0.6552	0.386511	30152052	0.747229	0.0407063	GC	0.0018	9.16e-06	7346	288444	0.0026153	19.2571
M01645	rs4789698	T	C	T	C	-0.0079	-0.00550493	0.4508	0.531373	82221910	0.889446	0.0396024	GC	0.0018	6.83e-06	7346	288444	0.0026153	19.2571
M01645	rs4930046	A	G	A	G	0.0088	-0.0172729	0.4652	0.473177	2175918	0.661502	0.0394502	GC	0.0019	2.72e-06	7346	288444	0.00291166	21.4457
M01645	rs6112257	A	G	A	G	-0.0092	0.0340107	0.6843	0.289682	19214675	0.436585	0.0437171	GC	0.0018	3.39e-07	7346	288444	0.00354355	26.1163
M01645	rs6441206	A	G	A	G	0.0099	0.0137738	0.4638	0.554519	158523282	0.728798	0.0397254	GC	0.0018	2.09e-08	7346	288444	0.004101	30.2418
M01645	rs6502896	A	G	A	G	-0.0187	0.0138613	0.7619	0.299353	5935377	0.748078	0.0431583	GC	0.0042	9.7e-06	1767	288444	0.0110944	19.8013
M01645	rs6765113	T	C	T	C	0.0082	-0.052609	0.5408	0.393528	196143290	0.194247	0.0405272	GC	0.0018	8.16e-06	7346	288444	0.00281713	20.7474
M01645	rs696979	T	C	T	C	0.0084	0.0392619	0.6026	0.307572	208385202	0.357437	0.042664	GC	0.0018	2.05e-06	7346	288444	0.00295581	21.7718
M01645	rs6973824	A	G	A	G	0.009	-0.0564449	0.3374	0.69457	134578860	0.18685	0.0427627	GC	0.0018	4.02e-07	7346	288444	0.00339167	24.9932
M01645	rs699015	A	G	A	G	0.0391	0.0037762	0.955	0.045482	79913734	0.967917	0.0938878	GC	0.0089	9.93e-06	1767	288444	0.0108049	19.2789
M01645	rs7011528	A	C	A	C	-0.0082	-0.121667	0.4515	0.545217	124255998	0.00187715	0.0391338	GC	0.0018	4.01e-06	7346	288444	0.00281713	20.7474
M01645	rs853907	T	C	T	C	0.0079	0.00597881	0.4778	0.65991	118312034	0.887255	0.0421703	GC	0.0018	7.64e-06	7346	288444	0.0026153	19.2571
M01645	rs891531	T	G	T	G	0.0113	-0.0177434	0.1846	0.743545	67760689	0.694868	0.0452339	GC	0.0024	3.81e-06	7346	288444	0.00300867	22.1624
M01645	rs9563502	A	G	A	G	-0.01	-0.00623951	0.7115	0.410616	57370222	0.87599	0.0399829	GC	0.0018	2.56e-08	7346	288444	0.00418392	30.8558
M01645	rs9815886	A	C	A	C	-0.0083	-0.00119552	0.4756	0.418476	72344161	0.976234	0.0401308	GC	0.0018	2.55e-06	7346	288444	0.00288606	21.2566
M01645	rs9852606	C	G	C	G	-0.0085	0.034167	0.3771	0.408848	68417004	0.396029	0.0402564	GC	0.0018	1.48e-06	7346	288444	0.00302639	22.2933
M01649	rs10050054	T	C	T	C	-0.0336	0.191687	0.9828	0.005976	177726152	0.447576	0.252398	GC	0.0072	3.18e-06	1763	288444	0.012202	21.7531
M01649	rs10181551	A	G	A	G	-0.0055	-0.0630284	0.296	0.725277	27054406	0.153852	0.0441977	GC	0.0012	3.88e-06	7359	288444	0.00284647	21.0012
M01649	rs12552913	A	T	A	T	-0.0059	0.0115847	0.2932	0.362762	29986141	0.777694	0.0410331	GC	0.0012	1.16e-06	7359	288444	0.00327415	24.167
M01649	rs1440581	T	C	T	C	-0.0081	0.00512094	0.4577	0.489019	88305270	0.897695	0.0398288	GC	0.0012	2.56e-12	7359	288444	0.0061533	45.5501
M01649	rs2373642	A	G	A	G	-0.054	0.105322	0.0138	0.967939	149983100	0.357909	0.114561	GC	0.011	9.78e-07	1763	288444	0.0134851	24.0718
M01649	rs3762466	T	C	T	C	0.0058	-0.00638039	0.6819	0.306367	132436584	0.8815	0.042802	GC	0.0012	1.06e-06	7359	288444	0.00316445	23.3548
M01670	rs12654812	A	G	A	G	0.0118	-0.0413652	0.2913	0.63321	177367190	0.313653	0.0410538	GC	0.0025	3.36e-06	7348	288444	0.00302273	22.2723
M01670	rs1569823	T	C	T	C	-0.0152	-0.0405936	0.8757	0.109753	58630780	0.524741	0.063821	GC	0.0034	8.25e-06	7348	288444	0.00271257	19.9807
M01670	rs1792544	A	G	A	G	-0.0155	0.0343714	0.8963	0.222816	15158987	0.471853	0.0477734	GC	0.0034	5.83e-06	7348	288444	0.00282039	20.7772
M01670	rs2049664	C	G	C	G	0.0123	-0.0168686	0.1916	0.201685	107734776	0.732111	0.0492775	GC	0.0026	3.01e-06	7348	288444	0.0030365	22.3741
M01670	rs2170700	A	G	A	G	0.0326	0.0531222	0.8663	0.09311	93311979	0.429868	0.0672929	GC	0.0069	2.43e-06	1761	288444	0.0125172	22.2968
M01670	rs2424200	T	C	T	C	0.0152	-0.0645097	0.1163	0.871404	18454391	0.274599	0.059046	GC	0.0034	6.43e-06	7348	288444	0.00271257	19.9807
M01670	rs6074893	A	C	A	C	-0.0115	0.00747511	0.7512	0.212178	15439227	0.876417	0.0480675	GC	0.0026	8.52e-06	7348	288444	0.00265537	19.5583
M01670	rs6753621	A	G	A	G	-0.0117	0.0549886	0.2183	0.759329	217946185	0.238606	0.0466607	GC	0.0026	7.02e-06	7348	288444	0.00274828	20.2445
M01670	rs686346	T	C	T	C	0.0128	-0.00854991	0.7658	0.265251	133102991	0.848316	0.0447015	GC	0.0027	1.44e-06	7348	288444	0.00304928	22.4685
M01670	rs7739842	T	G	T	G	0.0134	-0.0334995	0.8202	0.212331	131633657	0.487217	0.0482186	GC	0.0027	8e-07	7348	288444	0.00334087	24.6243
M01670	rs9646626	T	C	T	C	-0.0226	-0.0823635	0.948	0.0455426	60860072	0.385575	0.094925	GC	0.0051	7.98e-06	7348	288444	0.00266531	19.6317
M01670	rs980922	C	G	C	G	-0.012	0.0313062	0.8056	0.713935	95388429	0.47576	0.0438992	GC	0.0026	3.57e-06	7348	288444	0.00289061	21.296
M01712	rs1010874	A	G	A	G	-0.0491	-0.159076	0.0629	0.960353	82741335	0.121278	0.102667	GC	0.0096	3.17e-07	1753	288444	0.014703	26.1291
M01712	rs11013837	A	T	A	T	-0.015	-0.0299674	0.2463	0.224338	23995722	0.528784	0.0475776	GC	0.0034	8.16e-06	7346	288444	0.00264256	19.4584
M01712	rs1173842	A	G	A	G	-0.0217	0.00835402	0.567	0.446215	245372560	0.834669	0.0400255	GC	0.0049	8.34e-06	1753	288444	0.011064	19.5899
M01712	rs11855136	A	G	A	G	-0.0618	0.169539	0.0406	0.95442	57477893	0.0751571	0.0952734	GC	0.0121	2.99e-07	1753	288444	0.0146625	26.0562
M01712	rs11987983	T	C	T	C	-0.0457	0.314603	0.099	0.96364	6860779	0.00482059	0.11161	GC	0.0102	7.16e-06	1753	288444	0.0113215	20.051
M01712	rs12210538	A	G	A	G	0.0254	-0.0430595	0.8442	0.161391	110438805	0.42192	0.053617	GC	0.0057	9.19e-06	7346	288444	0.00269584	19.8518
M01712	rs12883490	T	C	T	C	0.0166	-0.0314943	0.6656	0.423953	90729028	0.431567	0.0400429	GC	0.0033	3.76e-07	7346	288444	0.00343276	25.2971
M01712	rs1381274	T	C	T	C	-0.0146	0.0264695	0.4672	0.497983	98188794	0.502716	0.0394937	GC	0.0032	3.63e-06	7346	288444	0.0028257	20.8107
M01712	rs1448767	T	C	T	C	-0.0144	-0.0464325	0.6289	0.343236	29869390	0.265372	0.041689	GC	0.0033	9.95e-06	7346	288444	0.00258537	19.0361
M01712	rs1491606	A	T	A	T	0.0182	0.00289907	0.2992	0.357906	70537377	0.944133	0.0413704	GC	0.004	5.8e-06	7346	288444	0.00281028	20.6969
M01712	rs4439706	T	C	T	C	0.0151	0.0938554	0.7156	0.219433	46837346	0.0490535	0.0476877	GC	0.0033	3.78e-06	7346	288444	0.0028421	20.9319
M01712	rs9446392	T	C	T	C	-0.0331	-0.0421925	0.9533	0.0494725	71448236	0.640504	0.0903492	GC	0.0075	9.27e-06	7346	288444	0.00264443	19.4722
M01712	rs9533798	C	G	C	G	-0.0142	0.0530047	0.3667	0.364922	44228369	0.197533	0.0411331	GC	0.0032	8.36e-06	7346	288444	0.00267339	19.686
M01769	rs10102742	T	C	T	C	0.0078	-0.0758762	0.4035	0.570742	131292261	0.0596156	0.0402821	GC	0.0018	8.73e-06	7136	288444	0.00262451	18.7725
M01769	rs10454657	T	C	T	C	0.0083	-0.0131304	0.5849	0.415587	75017686	0.743786	0.0401733	GC	0.0017	1.64e-06	7136	288444	0.00332932	23.8307
M01769	rs10824300	A	G	A	G	0.009	0.00566045	0.383	0.55383	52251905	0.886764	0.0397505	GC	0.002	6.8e-06	5422	288444	0.00372089	20.2425
M01769	rs10851734	A	G	A	G	0.0078	-0.00398496	0.6345	0.353953	63924048	0.923521	0.04151	GC	0.0017	6.05e-06	7136	288444	0.00294142	21.046
M01769	rs10938815	T	G	T	G	0.0099	-0.0399156	0.5932	0.437274	20854730	0.316744	0.0398689	GC	0.0017	8.38e-09	7136	288444	0.00472997	33.904
M01769	rs1115509	A	C	A	C	-0.0999	0.114595	0.0138	0.984084	21025641	0.46994	0.158592	GC	0.0211	2.13e-06	1714	288444	0.0129096	22.3903
M01769	rs11532668	A	G	A	G	0.0168	-0.00539096	0.8339	0.25556	23069414	0.907897	0.0465979	GC	0.0038	9.75e-06	7136	288444	0.00273155	19.5402
M01769	rs1173830	T	C	T	C	-0.0171	-0.010259	0.6542	0.329342	245395362	0.80701	0.0419961	GC	0.0034	6.6e-07	1714	288444	0.0145432	25.2655
M01769	rs13280205	A	C	A	C	0.0121	0.0776065	0.805	0.35674	5999590	0.0602573	0.041304	GC	0.0025	2.02e-06	7136	288444	0.00327199	23.419
M01769	rs1334235	C	G	C	G	0.0077	-0.0215761	0.3644	0.418525	67438979	0.59104	0.0401544	GC	0.0017	9.97e-06	7136	288444	0.0028667	20.5098
M01769	rs1438564	T	C	T	C	0.0114	0.02876	0.8089	0.244723	81013467	0.531507	0.045964	GC	0.0025	5.1e-06	7136	288444	0.00290544	20.7878
M01769	rs17248331	T	C	T	C	-0.0089	0.0229849	0.5848	0.469129	106951580	0.561772	0.0396147	GC	0.0017	1.7e-07	7136	288444	0.00382615	27.4006
M01769	rs2058473	A	G	A	G	-0.0077	0.0396532	0.6494	0.383569	5984760	0.329513	0.0406659	GC	0.0017	7.48e-06	7136	288444	0.0028667	20.5098
M01769	rs2118096	A	C	A	C	0.0084	0.031825	0.6068	0.317458	161807270	0.454015	0.0425049	GC	0.0017	1.13e-06	7136	288444	0.00340975	24.4084
M01769	rs219918	C	G	C	G	-0.0299	0.0421981	0.0224	0.030033	13947195	0.71489	0.115517	GC	0.0063	2.48e-06	7136	288444	0.00314657	22.5185
M01769	rs2272663	A	G	A	G	0.0077	-0.00738364	0.5321	0.513185	144354636	0.851691	0.039493	GC	0.0017	9.39e-06	7136	288444	0.0028667	20.5098
M01769	rs227421	T	C	T	C	0.0116	0.0571584	0.1489	0.789455	69991318	0.242345	0.048889	GC	0.0025	4.04e-06	7136	288444	0.00300797	21.5236
M01769	rs2325727	T	C	T	C	-0.0076	0.0600698	0.4423	0.56754	2013665	0.131244	0.039802	GC	0.0017	9.34e-06	7136	288444	0.00279293	19.9806
M01769	rs2351174	T	G	T	G	-0.0081	0.00346254	0.6063	0.28972	60546519	0.936747	0.0436313	GC	0.0017	2.63e-06	7136	288444	0.0031713	22.6961
M01769	rs2364598	A	C	A	C	-0.014	0.0514496	0.149	0.896534	53401581	0.425838	0.0646081	GC	0.003	3.06e-06	5422	288444	0.00400049	21.7697
M01769	rs3095571	A	G	A	G	0.0078	0.0802617	0.4465	0.638801	53511081	0.0501476	0.0409769	GC	0.0017	6.74e-06	7136	288444	0.00294142	21.046
M01769	rs4470135	A	C	A	C	0.0088	0.0148685	0.5203	0.463279	59156290	0.708706	0.0397985	GC	0.0018	5.17e-07	7136	288444	0.00333821	23.8945
M01769	rs4653629	T	C	T	C	-0.0084	-0.0194169	0.5584	0.407918	225332353	0.629888	0.0402937	GC	0.0017	1.25e-06	7136	288444	0.00340975	24.4084
M01769	rs4717222	A	C	A	C	-0.0086	-0.000480532	0.4686	0.510098	64879916	0.990308	0.0395595	GC	0.0017	4.34e-07	7136	288444	0.00357347	25.5845
M01769	rs4930767	T	C	T	C	-0.0079	-0.0318154	0.4862	0.519267	5488215	0.422793	0.0396907	GC	0.0017	3.69e-06	7136	288444	0.0030171	21.5891
M01769	rs527793	T	G	T	G	-0.0149	0.0736756	0.1085	0.897716	70664119	0.260133	0.0654268	GC	0.0033	4.67e-06	7136	288444	0.00284873	20.3809
M01769	rs6017596	T	C	T	C	-0.0084	0.013497	0.5825	0.5429	37239816	0.733942	0.0397104	GC	0.0017	8.31e-07	7136	288444	0.00340975	24.4084
M01769	rs6539409	T	G	T	G	-0.0078	-0.00463091	0.5663	0.348704	108034210	0.910809	0.0413407	GC	0.0017	4.95e-06	7136	288444	0.00294142	21.046
M01769	rs6910731	A	G	A	G	0.0087	-0.0196946	0.4495	0.61826	23415234	0.628995	0.0407636	GC	0.0018	9.06e-07	7136	288444	0.00326302	23.3546
M01769	rs7562418	A	C	A	C	0.0077	0.0184376	0.5075	0.46736	7203028	0.640892	0.0395274	GC	0.0017	6.81e-06	7136	288444	0.0028667	20.5098
M01769	rs7661472	A	C	A	C	-0.0082	0.0105801	0.4922	0.54946	141142532	0.790087	0.039745	GC	0.0017	1.38e-06	7136	288444	0.00324983	23.2599
M01769	rs7670890	A	G	A	G	-0.0076	-0.0621668	0.6344	0.305157	79848239	0.148429	0.043019	GC	0.0017	9.64e-06	7136	288444	0.00279293	19.9806
M01769	rs7814638	A	G	A	G	-0.0133	-0.000164401	0.141	0.916045	40355674	0.998169	0.0716274	GC	0.0025	1.23e-07	7136	288444	0.00395048	28.2945
M01769	rs7837792	T	C	T	C	-0.0081	-0.0170469	0.5936	0.389077	122773037	0.673242	0.0404239	GC	0.0017	2.78e-06	7136	288444	0.0031713	22.6961
M01769	rs7915877	T	C	T	C	-0.0078	0.0530039	0.5509	0.379441	76968209	0.193642	0.040776	GC	0.0017	4.42e-06	7136	288444	0.00294142	21.046
M01769	rs9379820	T	C	T	C	-0.0076	-0.0424707	0.5914	0.413018	26049696	0.289427	0.0400901	GC	0.0017	8.32e-06	7136	288444	0.00279293	19.9806
M01769	rs9391679	A	C	A	C	0.0123	-0.00688161	0.157	0.757191	30260875	0.881366	0.0461116	GC	0.0025	5.82e-07	7136	288444	0.00338069	24.1996
M01769	rs940511	A	G	A	G	-0.0077	-0.0266732	0.4652	0.50983	81636889	0.498353	0.0393942	GC	0.0017	6.71e-06	7136	288444	0.0028667	20.5098
M01769	rs960381	A	C	A	C	0.008	0.0196358	0.5958	0.344093	49519117	0.635357	0.0414084	GC	0.0017	3.56e-06	7136	288444	0.00309372	22.1391
M01769	rs9674799	A	G	A	G	0.0157	-0.0491225	0.8784	0.220661	2081246	0.306316	0.0480188	GC	0.0032	7.47e-07	7136	288444	0.00336188	24.0645
M01898	rs10183099	A	G	A	G	-0.0084	0.0738877	0.6391	0.385015	151388573	0.0697268	0.0407391	GC	0.0018	2.44e-06	7367	288444	0.00294741	21.7719
M01898	rs10501294	T	C	T	C	-0.0124	0.0713168	0.8715	0.128884	43064860	0.224559	0.0587214	GC	0.0027	3.11e-06	7367	288444	0.00285485	21.0862
M01898	rs10512634	A	G	A	G	0.0117	0.0261695	0.1405	0.869723	35987449	0.655739	0.0587018	GC	0.0026	8.59e-06	7367	288444	0.00274121	20.2445
M01898	rs10747856	A	G	A	G	-0.0079	-0.0219726	0.5243	0.476043	59868335	0.578866	0.0395873	GC	0.0017	6.03e-06	7367	288444	0.00292277	21.5893
M01898	rs10954090	T	C	T	C	0.013	0.0693474	0.1522	0.888473	125889940	0.267115	0.0624904	GC	0.0026	3.97e-07	7367	288444	0.00338203	24.9932
M01898	rs11075967	T	C	T	C	-0.0087	-0.0325788	0.6699	0.416664	73120150	0.415875	0.0400429	GC	0.0018	8.67e-07	7367	288444	0.00316102	23.3548
M01898	rs11183620	A	G	A	G	0.0082	-0.002246	0.4679	0.642549	46818587	0.956863	0.0415226	GC	0.0017	2.34e-06	7367	288444	0.00314825	23.2601
M01898	rs11784679	T	G	T	G	-0.0116	0.0834448	0.7763	0.171238	22973637	0.112544	0.0525848	GC	0.0025	3.62e-06	7367	288444	0.00291392	21.5238
M01898	rs11848063	A	G	A	G	0.0087	-0.0459179	0.5861	0.351909	46766242	0.269072	0.041547	GC	0.0018	7.14e-07	7367	288444	0.00316102	23.3548
M01898	rs12243290	A	G	A	G	-0.0157	0.0858367	0.8997	0.116963	65178823	0.164321	0.0617226	GC	0.0034	4e-06	7367	288444	0.002886	21.3169
M01898	rs1394836	T	C	T	C	0.0083	-0.0552401	0.6032	0.434837	192736944	0.166575	0.0399338	GC	0.0018	2.23e-06	7367	288444	0.00287785	21.2566
M01898	rs1564080	A	T	A	T	0.0079	-0.0539778	0.324	0.367996	156673448	0.189278	0.0411192	GC	0.0018	7.53e-06	7367	288444	0.00260786	19.2571
M01898	rs1615586	T	G	T	G	-0.0196	-0.000959089	0.7674	0.27179	160886874	0.98261	0.0440018	GC	0.0043	4.18e-06	1766	288444	0.011628	20.7531
M01898	rs175866	T	G	T	G	-0.0086	-0.0697017	0.5784	0.343698	150904385	0.0934394	0.0415503	GC	0.0018	1.14e-06	7367	288444	0.003089	22.821
M01898	rs1888182	T	C	T	C	0.0079	-0.0360117	0.4159	0.565527	54502217	0.369029	0.0400891	GC	0.0018	7.93e-06	7367	288444	0.00260786	19.2571
M01898	rs2185865	A	C	A	C	0.0177	-0.0525301	0.9245	0.0878883	18828010	0.452918	0.069988	GC	0.0034	1.7e-07	7367	288444	0.00366525	27.0939
M01898	rs2518802	A	C	A	C	-0.0534	-0.0394545	0.903	0.100598	18987832	0.550138	0.0660269	GC	0.0033	4.15e-59	7367	288444	0.0343238	261.78
M01898	rs2935623	A	G	A	G	-0.0079	0.0422855	0.6235	0.472307	2767442	0.284309	0.0394937	GC	0.0018	8.71e-06	7367	288444	0.00260786	19.2571
M01898	rs4580644	T	C	T	C	0.0157	-0.0219945	0.4937	0.525489	15783578	0.577185	0.039452	GC	0.0035	8.16e-06	1766	288444	0.0112655	20.0988
M01898	rs4978836	A	G	A	G	0.009	-0.0128012	0.391	0.622131	109576701	0.753272	0.0407256	GC	0.002	6.8e-06	5601	288444	0.0036024	20.2428
M01898	rs535633	A	G	A	G	-0.0086	0.0298762	0.5847	0.388615	93092572	0.460992	0.0405258	GC	0.0018	1.05e-06	7367	288444	0.003089	22.821
M01898	rs6085132	T	C	T	C	-0.0272	0.0451335	0.9725	0.0185438	5363418	0.75472	0.144464	GC	0.0059	4.01e-06	7367	288444	0.00287668	21.2479
M01898	rs6769362	C	G	C	G	-0.0079	-0.0478694	0.6423	0.642337	99577593	0.246571	0.0413123	GC	0.0018	7.76e-06	7367	288444	0.00260786	19.2571
M01898	rs6798346	A	G	A	G	-0.0167	-0.101562	0.627	0.402014	73028893	0.0113776	0.0401292	GC	0.0038	8.78e-06	1766	288444	0.0108181	19.2918
M01898	rs7029664	T	C	T	C	0.0077	-0.0419496	0.5057	0.49569	129286674	0.293567	0.0399395	GC	0.0017	9.66e-06	7367	288444	0.00277706	20.51
M01898	rs7208186	T	C	T	C	0.0139	0.0908099	0.8619	0.152462	10777573	0.0992156	0.0550806	GC	0.0026	6.26e-08	7367	288444	0.00386465	28.5736
M01898	rs7288481	A	G	A	G	-0.0139	0.0478793	0.2805	0.790405	18974269	0.325364	0.0486829	GC	0.0024	7.27e-09	7367	288444	0.00453256	33.5343
M01898	rs7296105	A	C	A	C	0.0262	-0.121299	0.8773	0.0551475	117404744	0.158903	0.0861031	GC	0.0055	2.35e-06	1766	288444	0.0126865	22.6665
M01898	rs7560860	A	G	A	G	0.0079	-0.0338544	0.4253	0.613355	42270539	0.403011	0.0404833	GC	0.0018	6.43e-06	7367	288444	0.00260786	19.2571
M01898	rs7858706	T	C	T	C	-0.0077	-0.0119609	0.4952	0.519381	75351774	0.762076	0.0395067	GC	0.0017	9.66e-06	7367	288444	0.00277706	20.51
M01898	rs893175	A	C	A	C	-0.0086	-0.0127506	0.5884	0.385909	49269907	0.755113	0.0408798	GC	0.0018	1.53e-06	7367	288444	0.003089	22.821
M01898	rs9360494	T	C	T	C	-0.0083	0.0209542	0.5977	0.504346	71775502	0.595573	0.0394782	GC	0.0018	2.69e-06	7367	288444	0.00287785	21.2566
M01898	rs950755	T	C	T	C	-0.0116	0.0937154	0.8596	0.180875	60834176	0.0673535	0.0512299	GC	0.0026	8.51e-06	7367	288444	0.00269468	19.8999
M01898	rs9540462	T	G	T	G	-0.012	-0.0350891	0.8756	0.141562	65526548	0.537006	0.0568385	GC	0.0026	4.8e-06	7367	288444	0.00288318	21.296
M02132	rs10164524	A	G	A	G	-0.01	0.0265769	0.6775	0.345961	210799609	0.523222	0.0416313	GC	0.0017	1.06e-08	7325	288444	0.00470162	34.5926
M02132	rs10234187	T	C	T	C	0.0085	0.0958676	0.3185	0.669309	11177155	0.0224135	0.0419867	GC	0.0017	1.07e-06	7325	288444	0.00340136	24.9932
M02132	rs10477454	T	C	T	C	-0.0374	0.00258858	0.0169	0.98999	110300850	0.989833	0.203135	GC	0.0082	4.65e-06	7325	288444	0.00283189	20.7968
M02132	rs10489008	A	C	A	C	-0.0076	-0.0185982	0.4919	0.526172	31716662	0.637642	0.0394868	GC	0.0017	7.37e-06	7325	288444	0.00272106	19.9807
M02132	rs10858075	T	C	T	C	-0.0091	0.0500536	0.4061	0.674648	115334901	0.233514	0.0420139	GC	0.0017	1.12e-07	7325	288444	0.00389656	28.6462
M02132	rs10901047	T	C	T	C	-0.009	0.0408837	0.5877	0.432482	130448288	0.307837	0.0400911	GC	0.0018	2.96e-07	7325	288444	0.00340136	24.9932
M02132	rs10901320	A	G	A	G	0.0087	0.0241351	0.4313	0.628623	130415334	0.55605	0.040996	GC	0.0017	4.34e-07	7325	288444	0.00356273	26.1832
M02132	rs11119951	T	C	T	C	0.0119	-0.125148	0.1175	0.822633	212492448	0.0153769	0.0516418	GC	0.0026	4.36e-06	7325	288444	0.00285167	20.9425
M02132	rs11993007	A	G	A	G	-0.0127	0.000601313	0.3167	0.702772	28450394	0.988863	0.0430798	GC	0.0028	5.24e-06	7325	288444	0.00280069	20.5671
M02132	rs12147171	C	G	C	G	-0.0118	-0.00278879	0.1169	0.100996	20061290	0.966201	0.0658136	GC	0.0026	4.76e-06	7325	288444	0.00280408	20.592
M02132	rs12701265	A	G	A	G	0.0086	0.0694563	0.3919	0.618298	32931624	0.0886135	0.0407905	GC	0.0017	7.37e-07	7325	288444	0.00348158	25.5847
M02132	rs13105113	A	C	A	C	0.0114	-0.0627053	0.8769	0.176535	135606691	0.226488	0.0518458	GC	0.0026	9.18e-06	7325	288444	0.00261768	19.2196
M02132	rs13208172	T	C	T	C	0.0216	-0.114281	0.9562	0.056033	66601872	0.191087	0.0874133	GC	0.0049	9.92e-06	7325	288444	0.0026458	19.4266
M02132	rs13267180	A	G	A	G	0.0081	0.0251522	0.4794	0.606978	10608972	0.536084	0.0406503	GC	0.0017	3.78e-06	7325	288444	0.00308973	22.6962
M02132	rs1437588	A	G	A	G	0.0078	-0.000262703	0.479	0.448959	96266553	0.994711	0.0396315	GC	0.0018	7.67e-06	7325	288444	0.00255696	18.7727
M02132	rs1509820	A	G	A	G	0.0096	0.0484052	0.5299	0.516977	210521760	0.221867	0.0396251	GC	0.0017	1.75e-08	7325	288444	0.00433461	31.8806
M02132	rs1511589	A	G	A	G	0.0077	0.0253753	0.4559	0.694828	83667652	0.554475	0.0429312	GC	0.0017	7.55e-06	7325	288444	0.00279294	20.51
M02132	rs1610360	A	T	A	T	0.008	0.0370052	0.6678	0.768164	12385710	0.426488	0.0465347	GC	0.0018	4.63e-06	7325	288444	0.00268942	19.7477
M02132	rs16841570	T	C	T	C	0.0248	-0.0556467	0.9726	0.0707052	8014437	0.468135	0.0766993	GC	0.0056	8.59e-06	7325	288444	0.00267029	19.6069
M02132	rs17142889	T	G	T	G	0.0111	0.00524222	0.1339	0.896347	117705314	0.934901	0.06418	GC	0.0025	9.91e-06	7325	288444	0.00268405	19.7082
M02132	rs17681684	A	G	A	G	0.0085	-0.0738679	0.3158	0.679407	9889451	0.0810756	0.0423437	GC	0.0017	1.04e-06	7325	288444	0.00340136	24.9932
M02132	rs17821771	T	G	T	G	-0.0082	-0.0620881	0.3485	0.748449	33933637	0.174654	0.0457405	GC	0.0017	1.92e-06	7325	288444	0.00316625	23.2601
M02132	rs1920325	T	C	T	C	-0.0081	0.0449226	0.6425	0.370234	104147346	0.272613	0.040948	GC	0.0017	3.66e-06	7325	288444	0.00308973	22.6962
M02132	rs1935815	A	T	A	T	0.0111	0.0177338	0.3513	0.307941	95871735	0.67804	0.0427177	GC	0.0017	1.55e-10	7325	288444	0.00578655	42.6216
M02132	rs229084	A	G	A	G	-0.0077	-0.0264378	0.4727	0.430101	26879010	0.507646	0.0399057	GC	0.0017	6.57e-06	7325	288444	0.00279294	20.51
M02132	rs2350885	A	T	A	T	-0.0079	-0.00709886	0.3481	0.343695	110220908	0.864491	0.0415966	GC	0.0018	8.72e-06	7325	288444	0.00262277	19.2571
M02132	rs2487410	T	C	T	C	-0.0081	0.00709449	0.4696	0.489096	69837760	0.857282	0.0394501	GC	0.0017	1.84e-06	7325	288444	0.00308973	22.6962
M02132	rs2506864	T	G	T	G	-0.0076	0.0146184	0.4103	0.530892	140720162	0.71163	0.0395445	GC	0.0017	8.81e-06	7325	288444	0.00272106	19.9807
M02132	rs310101	A	G	A	G	0.0367	-0.112488	0.9579	0.0722862	153068094	0.143487	0.0768925	GC	0.0079	3.86e-06	1753	288444	0.0121614	21.5567
M02132	rs4768769	T	C	T	C	-0.0078	-0.0122858	0.6012	0.300859	47029249	0.775277	0.043036	GC	0.0017	6.64e-06	7325	288444	0.00286574	21.0462
M02132	rs539904	A	G	A	G	-0.0086	-0.0243774	0.7056	0.301449	24505387	0.569731	0.0428842	GC	0.0018	1.51e-06	7325	288444	0.00310665	22.8209
M02132	rs554710	T	C	T	C	-0.0084	-0.0443011	0.7074	0.231477	133306452	0.341139	0.0465389	GC	0.0018	1.59e-06	7325	288444	0.00296426	21.7718
M02132	rs6040877	A	G	A	G	-0.0081	-0.0186277	0.2715	0.682204	11776119	0.658782	0.0421828	GC	0.0018	4.01e-06	7325	288444	0.00275688	20.2445
M02132	rs682103	T	C	T	C	-0.0097	0.0379576	0.7055	0.3014	54099108	0.380517	0.043284	GC	0.0018	4.26e-08	7325	288444	0.00394887	29.0322
M02132	rs6889120	T	C	T	C	-0.034	0.115268	0.9378	0.0307186	158666332	0.304386	0.11223	GC	0.0076	7.44e-06	1753	288444	0.011288	19.991
M02132	rs6994363	A	G	A	G	-0.0121	0.0313202	0.8662	0.0816465	11267553	0.659906	0.0711753	GC	0.0026	2.5e-06	7325	288444	0.00294805	21.6524
M02132	rs7012395	T	C	T	C	-0.0081	0.024989	0.3041	0.732232	8680499	0.577972	0.0449161	GC	0.0018	4.96e-06	7325	288444	0.00275688	20.2445
M02132	rs758186	T	C	T	C	-0.0077	-0.0314128	0.6536	0.391129	12597341	0.437187	0.0404308	GC	0.0017	8.69e-06	7325	288444	0.00279294	20.51
M02132	rs7597477	A	G	A	G	-0.0155	-0.0794985	0.9327	0.0357061	104209873	0.456516	0.106767	GC	0.0034	6.8e-06	7325	288444	0.00282922	20.7772
M02132	rs7615965	T	C	T	C	0.0086	0.115109	0.7121	0.253676	171323675	0.00928838	0.0442515	GC	0.0019	4.15e-06	7325	288444	0.00278913	20.4819
M02132	rs779463	T	G	T	G	-0.0077	0.0181888	0.3012	0.613882	69232174	0.655843	0.0408132	GC	0.0017	9.46e-06	7325	288444	0.00279294	20.51
M02132	rs8021336	A	G	A	G	-0.0086	-0.0160553	0.313	0.669711	32264259	0.701819	0.0419346	GC	0.0018	9.89e-07	7325	288444	0.00310665	22.8209
M02132	rs8033140	T	C	T	C	0.008	0.0098662	0.3547	0.657143	67906403	0.812015	0.0414846	GC	0.0017	4.32e-06	7325	288444	0.00301414	22.1393
M02132	rs879126	T	G	T	G	-0.0086	0.0148539	0.3286	0.720618	207057282	0.736751	0.0441873	GC	0.0017	7.47e-07	7325	288444	0.00348158	25.5847
M02132	rs9354336	T	C	T	C	0.0113	0.0559572	0.8733	0.156427	65899701	0.306877	0.0547635	GC	0.0025	8.57e-06	7325	288444	0.00278137	20.4248
M02132	rs9400834	T	C	T	C	0.008	0.00611185	0.7024	0.380023	115354294	0.880877	0.0407843	GC	0.0018	5.62e-06	7325	288444	0.00268942	19.7477
M02137	rs10170160	T	C	T	C	0.0338	0.0293839	0.5675	0.372322	233791932	0.481675	0.0417617	GC	0.0057	2.71e-09	6252	288444	0.0055928	35.1516
M02137	rs1019595	T	C	T	C	-0.0345	-0.0449987	0.9326	0.051698	80826194	0.617594	0.0901301	GC	0.0076	5.46e-06	6252	288444	0.00328521	20.6002
M02137	rs12371604	T	C	T	C	-0.0205	-0.0463116	0.7709	0.34063	21238402	0.269583	0.041948	GC	0.0043	2.18e-06	6252	288444	0.00362223	22.7212
M02137	rs12496969	A	G	A	G	0.0202	-0.00484191	0.7844	0.306598	24749819	0.910053	0.0428594	GC	0.0044	4.28e-06	6252	288444	0.00335983	21.0697
M02137	rs17868378	A	C	A	C	-0.034	0.118997	0.932	0.0637078	233899733	0.136319	0.0798832	GC	0.0075	6.49e-06	6252	288444	0.00327636	20.5445
M02137	rs1891053	A	G	A	G	0.1831	-0.919569	0.0145	0.997637	15683672	0.0174233	0.386755	GC	0.0371	8.03e-07	1175	288444	0.0203086	24.3158
M02137	rs2349945	T	C	T	C	-0.0347	-0.0400677	0.3863	0.506428	61255870	0.311521	0.0395913	GC	0.0077	7.25e-06	1175	288444	0.0169902	20.2739
M02137	rs2760277	A	G	A	G	0.0197	-0.00544823	0.7946	0.118573	130927759	0.928545	0.0607548	GC	0.0044	8.26e-06	6252	288444	0.00319608	20.0396
M02137	rs280194	T	C	T	C	-0.0197	-0.0534184	0.7311	0.316392	120981244	0.208762	0.0424975	GC	0.0043	5.77e-06	6252	288444	0.00334596	20.9825
M02137	rs4944238	A	G	A	G	-0.0241	0.0763288	0.8712	0.166828	79624547	0.150797	0.053127	GC	0.0053	4.88e-06	6252	288444	0.00329632	20.6701
M02137	rs6503066	T	C	T	C	0.0317	0.0421153	0.0984	0.928551	7862910	0.588425	0.0778299	GC	0.0065	9.49e-07	6252	288444	0.00378986	23.7768
M02137	rs6823453	A	G	A	G	0.0231	0.00534152	0.2233	0.804949	84549816	0.914825	0.0499421	GC	0.0044	1.78e-07	6252	288444	0.00438924	27.5537
M02137	rs7045137	A	G	A	G	-0.0169	-0.0221535	0.3947	0.576244	114106482	0.578751	0.039901	GC	0.0037	4e-06	6252	288444	0.00332586	20.856
M02137	rs741382	T	C	T	C	-0.0472	0.0315497	0.2234	0.853132	216817524	0.575227	0.0563015	GC	0.0093	3.74e-07	1175	288444	0.0214517	25.7145
M02137	rs7440035	T	G	T	G	-0.0405	-0.0336094	0.7877	0.207514	181561820	0.490968	0.0487962	GC	0.0091	9.29e-06	1175	288444	0.0165779	19.7737
M02137	rs838705	A	G	A	G	0.0266	0.0376907	0.6134	0.385461	233364596	0.353742	0.0406433	GC	0.0036	1.23e-13	6252	288444	0.00865692	54.5782
M02137	rs887829	T	C	T	C	0.1131	0.0485119	0.3411	0.606868	233759924	0.231757	0.040567	GC	0.0041	2.5e-168	6252	288444	0.108507	760.709
M02342	rs10516056	T	C	T	C	-0.0222	0.0560975	0.1978	0.798005	169041532	0.260793	0.0498858	GC	0.0045	6.99e-07	5791	288444	0.0041851	24.3294
M02342	rs10881427	T	G	T	G	-0.015	0.00986299	0.5558	0.449004	106630043	0.804393	0.0398237	GC	0.0032	3.69e-06	5791	288444	0.00377993	21.9651
M02342	rs10953038	T	C	T	C	0.022	0.0725137	0.8497	0.205395	91228259	0.139382	0.0490588	GC	0.0048	4.12e-06	5791	288444	0.0036144	20.9997
M02342	rs11781043	T	C	T	C	-0.0187	-0.00833608	0.6731	0.387874	97849616	0.836902	0.0404943	GC	0.0042	8.81e-06	5791	288444	0.00341151	19.8168
M02342	rs12646122	T	C	T	C	-0.0497	0.0343714	0.0308	0.904903	155325050	0.618297	0.0689822	GC	0.0104	1.8e-06	5791	288444	0.00392811	22.8295
M02342	rs17708932	A	G	A	G	-0.0766	-0.0548325	0.0376	0.943651	14383288	0.528538	0.0870027	GC	0.0171	7.22e-06	1741	288444	0.0113944	20.0432
M02342	rs2036136	T	C	T	C	-0.0256	0.0625368	0.4587	0.642798	145710078	0.129213	0.0412182	GC	0.0056	5.11e-06	1741	288444	0.011861	20.874
M02342	rs2742351	C	G	C	G	-0.0235	-0.0331195	0.2209	0.177603	178677172	0.519955	0.0514745	GC	0.0046	3.23e-07	5791	288444	0.00448656	26.0898
M02342	rs3753556	T	C	T	C	0.015	0.0176171	0.4325	0.574162	175193587	0.659921	0.0400369	GC	0.0032	3.66e-06	5791	288444	0.00377993	21.9651
M02342	rs5764174	T	C	T	C	-0.0194	-0.00332555	0.2445	0.676895	43638054	0.937272	0.0422566	GC	0.004	9.61e-07	5791	288444	0.00404547	23.5144
M02342	rs6466265	A	G	A	G	0.0186	-0.0775321	0.7977	0.241851	78530931	0.092747	0.0461203	GC	0.004	4.15e-06	5791	288444	0.00371992	21.615
M02342	rs7868774	A	G	A	G	-0.0188	0.00915071	0.2709	0.791168	135125097	0.850697	0.0486147	GC	0.0039	1.78e-06	5791	288444	0.00399663	23.2293
M02342	rs8113773	A	G	A	G	0.016	0.0772264	0.5616	0.541027	29859232	0.0516928	0.0396911	GC	0.0033	1.12e-06	5791	288444	0.00404296	23.4997
M02342	rs825278	T	C	T	C	-0.0913	0.173538	0.0201	0.940273	221696547	0.0386349	0.0839136	GC	0.0192	2.06e-06	1741	288444	0.0128214	22.586
M02342	rs988694	A	G	A	G	-0.0145	0.0291549	0.477	0.462311	132869636	0.462304	0.0396634	GC	0.0033	8.39e-06	5791	288444	0.00332284	19.3
M02342	rs9953702	A	G	A	G	0.0146	0.00873203	0.3601	0.598174	22971001	0.82766	0.0401097	GC	0.0033	9.22e-06	5791	288444	0.00336867	19.5672
M02730	rs10432570	A	G	A	G	0.0738	0.0963882	0.0145	0.930046	240965056	0.218909	0.0784004	GC	0.0138	9.5e-08	1766	288444	0.0159363	28.5669
M02730	rs10497174	T	C	T	C	0.0103	-0.00494898	0.2732	0.722621	156070261	0.911375	0.0444636	GC	0.0022	4.16e-06	7226	288444	0.00302424	21.9134
M02730	rs11151406	A	T	A	T	0.0301	-0.106126	0.9444	0.933441	67990909	0.189014	0.080796	GC	0.0066	5.61e-06	1766	288444	0.0116404	20.7756
M02730	rs1260326	T	C	T	C	-0.0121	0.00523284	0.4122	0.650512	27508073	0.899676	0.0415071	GC	0.0021	5.61e-09	7226	288444	0.00457344	33.1904
M02730	rs12737843	T	C	T	C	0.012	0.0422939	0.7976	0.201108	167041138	0.389727	0.0491726	GC	0.0023	1.96e-07	7226	288444	0.00375298	27.2136
M02730	rs17041868	T	C	T	C	0.0196	-0.0621824	0.939	0.0425004	111137143	0.519505	0.0965401	GC	0.0042	4.02e-06	7226	288444	0.00300475	21.7718
M02730	rs1751956	T	G	T	G	0.016	0.0578955	0.8647	0.106835	29293069	0.36469	0.0638695	GC	0.0029	2.35e-08	7226	288444	0.00419489	30.4315
M02730	rs17602430	T	C	T	C	0.0172	0.0486736	0.079	0.922724	46791735	0.514649	0.0746968	GC	0.0036	1.57e-06	7226	288444	0.00314908	22.8208
M02730	rs1832664	T	C	T	C	-0.0097	0.000644468	0.2818	0.601132	72413065	0.987299	0.0404845	GC	0.0022	7.74e-06	7226	288444	0.00268308	19.4347
M02730	rs192598	A	C	A	C	0.0103	0.012179	0.3185	0.73126	82852528	0.784453	0.0445269	GC	0.0022	1.99e-06	7226	288444	0.00302424	21.9134
M02730	rs2085545	T	G	T	G	0.0098	-0.0496141	0.2883	0.722677	17260942	0.26041	0.0440848	GC	0.0022	9.86e-06	7226	288444	0.00273853	19.8375
M02730	rs2657879	A	G	A	G	0.0238	0.0110675	0.8262	0.182061	56471554	0.828668	0.0511413	GC	0.0027	5.85e-19	7226	288444	0.0106386	77.6795
M02730	rs3094600	A	G	A	G	-0.0099	-0.107164	0.2637	0.764243	31379367	0.0223949	0.0469275	GC	0.0022	6.21e-06	7226	288444	0.00279455	20.2444
M02730	rs35592	T	C	T	C	0.0107	0.0321673	0.7618	0.302042	16047966	0.453155	0.0428802	GC	0.0022	1.24e-06	7226	288444	0.00326291	23.6484
M02730	rs4587207	A	G	A	G	-0.0129	-0.0603419	0.8566	0.149674	30799168	0.273653	0.0551225	GC	0.0028	3.19e-06	7226	288444	0.00292881	21.2199
M02730	rs4880550	T	C	T	C	0.015	0.120664	0.1292	0.839257	2059669	0.0255629	0.054042	GC	0.003	6.32e-07	7226	288444	0.0034478	24.9931
M02730	rs4981468	A	G	A	G	0.0207	0.0350188	0.0509	0.96869	23328310	0.756042	0.112716	GC	0.0045	4.76e-06	7226	288444	0.00291976	21.1541
M02730	rs6488270	A	G	A	G	0.0096	0.0326127	0.4076	0.633568	10197988	0.425919	0.0409608	GC	0.0021	4.95e-06	7226	288444	0.00288371	20.8922
M02730	rs832404	T	C	T	C	-0.013	0.0469412	0.8684	0.119682	56971604	0.4396	0.0607364	GC	0.0029	7.53e-06	7226	288444	0.00277324	20.0896
M02730	rs849039	T	G	T	G	-0.0135	0.0387169	0.779	0.364418	5520578	0.348256	0.0412771	GC	0.0028	1.41e-06	7226	288444	0.0032067	23.2397
M02730	rs9436667	T	C	T	C	0.0135	-0.0137762	0.1138	0.886236	62940214	0.826036	0.0626795	GC	0.003	7.3e-06	7226	288444	0.00279455	20.2444
M02734	rs10013737	A	G	A	G	0.0087	0.000555881	0.6839	0.30381	37389409	0.98966	0.0428951	GC	0.0018	7.9e-07	7037	288444	0.00330877	23.3545
M02734	rs10498270	A	G	A	G	0.0088	-0.0478351	0.6222	0.415598	20638368	0.232824	0.0400926	GC	0.0017	4.73e-07	7037	288444	0.00379341	26.7882
M02734	rs10774085	A	C	A	C	0.008	-0.00543093	0.6817	0.344202	2951058	0.895888	0.0415028	GC	0.0018	7.6e-06	7037	288444	0.00279918	19.7475
M02734	rs11165454	T	C	T	C	0.0089	-0.027276	0.5583	0.377482	95638740	0.504185	0.0408373	GC	0.0017	2.79e-07	7037	288444	0.00387977	27.4005
M02734	rs11199176	A	C	A	C	0.0077	0.0881277	0.5221	0.397699	120108699	0.0289668	0.0403526	GC	0.0017	9.33e-06	7037	288444	0.00290691	20.5097
M02734	rs11776904	C	G	C	G	0.0214	0.0284143	0.1522	0.160377	117148967	0.596227	0.0536286	GC	0.0048	7.47e-06	1667	288444	0.0117832	19.8529
M02734	rs12192718	A	T	A	T	0.0142	0.0103729	0.1412	0.102596	111247948	0.87382	0.065317	GC	0.0025	2.1e-08	7037	288444	0.00456376	32.2532
M02734	rs12276109	T	C	T	C	-0.0084	-0.00601844	0.4352	0.675138	33067041	0.88658	0.0421953	GC	0.0017	1.56e-06	7037	288444	0.00345755	24.4083
M02734	rs12429206	A	G	A	G	0.0086	0.00731942	0.3376	0.600312	50871978	0.857237	0.0406877	GC	0.0018	1.85e-06	7037	288444	0.00323339	22.8207
M02734	rs12546042	T	C	T	C	0.0077	0.0161381	0.4197	0.623354	144344210	0.692113	0.0407539	GC	0.0017	8.35e-06	7037	288444	0.00290691	20.5097
M02734	rs1340971	T	C	T	C	-0.008	0.0510626	0.6654	0.322711	69826766	0.225976	0.0421729	GC	0.0017	4.66e-06	7037	288444	0.00313711	22.139
M02734	rs1418942	A	C	A	C	-0.0077	-0.0615832	0.5768	0.344723	59589251	0.137953	0.0415132	GC	0.0017	9.85e-06	7037	288444	0.00290691	20.5097
M02734	rs1512342	T	C	T	C	0.0095	0.0456911	0.3393	0.614332	148329631	0.260145	0.0405765	GC	0.0017	4.66e-08	7037	288444	0.00441813	31.2195
M02734	rs151743	T	C	T	C	-0.009	-0.0262147	0.426	0.510894	60422131	0.518282	0.0405802	GC	0.002	6.8e-06	5370	288444	0.00375678	20.2425
M02734	rs1560792	A	G	A	G	0.009	-0.0367411	0.3354	0.528076	48396712	0.354071	0.0396463	GC	0.0018	3.33e-07	7037	288444	0.00354007	24.9929
M02734	rs17115614	T	C	T	C	0.0081	0.00276239	0.3631	0.787301	22230609	0.954362	0.0482684	GC	0.0017	3.98e-06	7037	288444	0.00321578	22.696
M02734	rs17558863	A	G	A	G	-0.0222	0.0310109	0.955	0.0367148	7862991	0.767178	0.104742	GC	0.005	8.01e-06	7037	288444	0.00279359	19.708
M02734	rs17593458	C	G	C	G	0.0144	-0.0611286	0.8978	0.935944	179478491	0.449737	0.0808736	GC	0.0032	7.09e-06	7037	288444	0.00286939	20.2442
M02734	rs17616555	A	G	A	G	-0.0112	0.0632429	0.1597	0.873921	83039382	0.28691	0.0593873	GC	0.0025	9.58e-06	7037	288444	0.00284401	20.0647
M02734	rs17720371	T	C	T	C	-0.0078	0.0346868	0.4737	0.577445	22352144	0.386768	0.0400775	GC	0.0017	6.33e-06	7037	288444	0.00298268	21.0459
M02734	rs1864151	A	C	A	C	0.0089	-0.00523271	0.5575	0.484113	87608387	0.894896	0.0396082	GC	0.0017	2.4e-07	7037	288444	0.00387977	27.4005
M02734	rs2250515	T	G	T	G	-0.0083	-0.0189491	0.5346	0.455673	86649135	0.633473	0.0397385	GC	0.0017	1.6e-06	7037	288444	0.003376	23.8306
M02734	rs2254174	T	C	T	C	-0.0148	0.0345915	0.8981	0.147508	70775251	0.53815	0.0561903	GC	0.0033	7.44e-06	7037	288444	0.00285016	20.1081
M02734	rs2396461	T	C	T	C	0.0117	-0.0339858	0.121	0.764019	227179944	0.47115	0.0471626	GC	0.0026	8.38e-06	7037	288444	0.00286939	20.2442
M02734	rs2504282	A	G	A	G	0.0191	0.0324423	0.9338	0.0677924	77645716	0.680019	0.0786598	GC	0.0042	6.7e-06	7037	288444	0.00293026	20.675
M02734	rs2933568	T	C	T	C	-0.008	-0.0420355	0.3125	0.733671	4782853	0.345896	0.0445962	GC	0.0018	6.23e-06	7037	288444	0.00279918	19.7475
M02734	rs322614	A	G	A	G	0.0084	0.0198782	0.3892	0.549069	29734000	0.616347	0.0396743	GC	0.0017	1.7e-06	7037	288444	0.00345755	24.4083
M02734	rs353620	A	G	A	G	-0.0077	0.0644949	0.6613	0.331315	35152589	0.12558	0.0421049	GC	0.0017	9.8e-06	7037	288444	0.00290691	20.5097
M02734	rs3819535	T	C	T	C	-0.0079	0.0500805	0.618	0.453816	2327718	0.207034	0.0396909	GC	0.0017	5.02e-06	7037	288444	0.00305941	21.589
M02734	rs3936152	T	C	T	C	0.0079	-0.0379328	0.6051	0.423593	134482499	0.342786	0.039985	GC	0.0018	5.92e-06	7037	288444	0.00272982	19.2569
M02734	rs4465961	T	C	T	C	0.0083	0.0196713	0.3479	0.654793	21021566	0.636615	0.0416381	GC	0.0018	3.12e-06	7037	288444	0.00301241	21.2563
M02734	rs4487134	T	G	T	G	-0.0083	-0.0519201	0.355	0.604922	42879989	0.202121	0.0407047	GC	0.0017	1.99e-06	7037	288444	0.003376	23.8306
M02734	rs4572660	T	G	T	G	-0.0088	-0.133254	0.6118	0.516818	12948340	0.00072706	0.039434	GC	0.0017	4.69e-07	7037	288444	0.00379341	26.7882
M02734	rs5010651	T	C	T	C	-0.0132	0.025627	0.8332	0.368096	30863019	0.530727	0.040879	GC	0.0025	1.77e-07	7037	288444	0.00394606	27.8705
M02734	rs5751902	T	C	T	C	0.012	-0.0351351	0.3762	0.600577	24600663	0.383649	0.0403298	GC	0.0025	2.38e-06	7037	288444	0.00326344	23.0335
M02734	rs6456786	T	C	T	C	-0.008	0.0258432	0.3582	0.561732	27448052	0.515548	0.039745	GC	0.0018	5.67e-06	7037	288444	0.00279918	19.7475
M02734	rs8013373	A	G	A	G	-0.0091	-0.00537653	0.3428	0.587369	62605681	0.893448	0.0401407	GC	0.0018	4.99e-07	7037	288444	0.00361889	25.5514
M02734	rs8132248	T	C	T	C	0.018	-0.0302756	0.0986	0.876238	17306301	0.617193	0.0605716	GC	0.0037	1.43e-06	7037	288444	0.00335194	23.6602
M02734	rs848767	T	C	T	C	-0.0179	-0.107408	0.0696	0.932089	49322140	0.171549	0.0785582	GC	0.0039	3.46e-06	7037	288444	0.00298463	21.0598
M02734	rs875740	A	C	A	C	0.0102	0.0373101	0.6656	0.415046	16029191	0.352119	0.0400974	GC	0.0018	6.35e-09	7037	288444	0.00454245	32.102
M02734	rs9310707	A	G	A	G	-0.0082	0.0371	0.3473	0.594256	2290420	0.356844	0.0402649	GC	0.0018	6.38e-06	7037	288444	0.00294047	20.7472
M02734	rs956966	A	G	A	G	-0.0101	-0.0706697	0.4858	0.521963	102971117	0.0738907	0.0395402	GC	0.0018	1.48e-08	7037	288444	0.00445422	31.4756
M02734	rs9895157	T	C	T	C	-0.0079	-0.0264082	0.6536	0.332827	1368941	0.528141	0.0418615	GC	0.0018	6.33e-06	7037	288444	0.00272982	19.2569
M02734	rs9940990	A	T	A	T	-0.0104	-0.0194938	0.3545	0.370206	71797440	0.633859	0.0409274	GC	0.0018	4.75e-09	7037	288444	0.00472149	33.3732
M03127	rs10878072	A	G	A	G	0.0137	0.0344312	0.6887	0.378359	63663035	0.397045	0.0406551	GC	0.003	7.14e-06	6941	288444	0.00299553	20.8484
M03127	rs113515	C	G	C	G	-0.0109	-0.0344982	0.5982	0.631241	43160916	0.399073	0.0409096	GC	0.0024	8.09e-06	6941	288444	0.00296292	20.6208
M03127	rs11595079	T	G	T	G	-0.0214	0.0408271	0.0951	0.85405	86059325	0.467607	0.0562064	GC	0.0045	1.89e-06	6941	288444	0.00324764	22.6088
M03127	rs1433818	T	C	T	C	0.0206	-0.0204178	0.0808	0.941589	18798715	0.809572	0.0847289	GC	0.0046	6.99e-06	6941	288444	0.002881	20.049
M03127	rs1587235	A	G	A	G	-0.0132	8.69e-05	0.3312	0.60093	130324000	0.99828	0.0403248	GC	0.0029	6.47e-06	6941	288444	0.00297602	20.7122
M03127	rs16948294	A	T	A	T	-0.041	0.104765	0.0694	0.121889	93621666	0.0845629	0.0607404	GC	0.0085	1.35e-06	1745	288444	0.0131578	23.2398
M03127	rs17280018	A	T	A	T	-0.0234	-0.034913	0.2083	0.276898	97185516	0.441254	0.045337	GC	0.0052	6.91e-06	6941	288444	0.00290896	20.2442
M03127	rs1824583	A	G	A	G	-0.0145	-0.0467648	0.7906	0.219508	99193320	0.328699	0.0478786	GC	0.0031	3.38e-06	6941	288444	0.00314213	21.8719
M03127	rs2113305	T	G	T	G	-0.0134	0.0756803	0.2651	0.681	79018100	0.0749445	0.0424979	GC	0.0029	4.95e-06	6941	288444	0.0030666	21.3446
M03127	rs2145985	T	C	T	C	-0.0152	0.0945878	0.16	0.866371	96412249	0.10335	0.0580712	GC	0.0033	3.91e-06	6941	288444	0.00304728	21.2097
M03127	rs2247330	T	C	T	C	0.0124	0.0185911	0.6524	0.374512	96030344	0.648076	0.040731	GC	0.0025	4.56e-07	6941	288444	0.00353187	24.5945
M03127	rs275721	A	C	A	C	-0.016	-0.049773	0.509	0.55631	39823719	0.210485	0.0397474	GC	0.003	9.64e-08	5196	288444	0.00544449	28.4335
M03127	rs2900071	T	C	T	C	-0.014	-0.0647098	0.2178	0.757687	113195268	0.160271	0.0460844	GC	0.0031	7.46e-06	6941	288444	0.00292979	20.3895
M03127	rs2939707	A	C	A	C	0.0109	-0.0379426	0.5698	0.412841	37526708	0.34341	0.0400471	GC	0.0024	7.39e-06	6941	288444	0.00296292	20.6208
M03127	rs3793568	A	T	A	T	-0.0133	0.0612174	0.2657	0.276201	109386264	0.165965	0.0441912	GC	0.003	8.89e-06	6941	288444	0.00282365	19.6488
M03127	rs4147184	A	G	A	G	0.0112	0.0138493	0.6082	0.304343	105397803	0.746829	0.0429003	GC	0.0025	6.73e-06	6941	288444	0.00288324	20.0646
M03127	rs4676313	T	C	T	C	0.0179	-0.00472816	0.8778	0.0988959	107067991	0.943109	0.0662553	GC	0.0039	3.54e-06	6941	288444	0.00302579	21.0597
M03127	rs4776752	A	G	A	G	0.0178	-0.032434	0.1512	0.79793	66159461	0.510557	0.049294	GC	0.0039	4.23e-06	6941	288444	0.00299218	20.825
M03127	rs6459467	A	G	A	G	0.0202	0.0110034	0.3888	0.493138	16287961	0.780628	0.0395095	GC	0.0025	1.93e-16	6941	288444	0.00931826	65.2676
M03127	rs6567408	C	G	C	G	0.0134	-0.0399197	0.3922	0.282927	63984471	0.364453	0.0440171	GC	0.003	8.07e-06	6941	288444	0.00286615	19.9454
M03127	rs7644390	A	T	A	T	0.0129	0.00938087	0.3478	0.370443	122271381	0.818486	0.0408766	GC	0.0025	1.76e-07	6941	288444	0.00382133	26.6179
M03127	rs7924591	T	C	T	C	0.0108	0.0473134	0.5985	0.338107	103695668	0.258604	0.0418816	GC	0.0024	9.52e-06	6941	288444	0.00290896	20.2442
M03127	rs9379061	C	G	C	G	-0.0456	-0.0450902	0.9562	0.959063	6735679	0.649952	0.0993549	GC	0.0099	3.92e-06	1745	288444	0.012012	21.1915
M03141	rs10153066	T	G	T	G	0.0085	-0.0693442	0.4356	0.642895	7207970	0.0920259	0.0411585	GC	0.0018	2.12e-06	7357	288444	0.00302188	22.2933
M03141	rs11943623	A	G	A	G	-0.0115	0.0637418	0.1709	0.86979	85633795	0.276055	0.0585204	GC	0.0026	8.4e-06	7357	288444	0.00265213	19.5583
M03141	rs12151827	T	C	T	C	-0.0141	0.111	0.8159	0.169381	134915817	0.0344897	0.0524995	GC	0.0026	6.35e-08	7357	288444	0.00398161	29.4018
M03141	rs12190141	A	G	A	G	0.0616	0.0248556	0.9723	0.0364566	159741407	0.819959	0.109208	GC	0.0139	9.9e-06	1759	288444	0.0110419	19.6172
M03141	rs12569219	A	C	A	C	-0.0118	-0.0477046	0.1612	0.852863	203793862	0.394651	0.056043	GC	0.0026	5.82e-06	7357	288444	0.00279192	20.592
M03141	rs1535039	T	C	T	C	0.0175	0.131583	0.912	0.0532877	29443655	0.129454	0.0867813	GC	0.0035	4.49e-07	7357	288444	0.00338662	24.9932
M03141	rs164372	T	C	T	C	0.012	-0.00169089	0.8036	0.242052	161194036	0.970732	0.0460851	GC	0.0025	2.64e-06	7357	288444	0.00312193	23.0337
M03141	rs16876394	T	C	T	C	0.0304	-0.0504597	0.8993	0.0921281	79050946	0.464625	0.0690045	GC	0.0034	1.49e-19	7357	288444	0.0107497	79.9229
M03141	rs17750747	T	C	T	C	0.0164	0.0895523	0.9165	0.0503469	27762555	0.314141	0.0889676	GC	0.0035	2.89e-06	7357	288444	0.00297548	21.9499
M03141	rs2396726	T	C	T	C	-0.0179	-0.00786825	0.5395	0.490852	114381355	0.84246	0.039589	GC	0.0039	4.52e-06	1759	288444	0.0118343	21.0418
M03141	rs3797248	A	G	A	G	0.012	0.00457031	0.1651	0.799623	54213356	0.927248	0.0500538	GC	0.0026	4.62e-06	7357	288444	0.00288708	21.296
M03141	rs4327704	A	C	A	C	-0.0219	0.0368658	0.9547	0.0430055	60952885	0.705732	0.0976336	GC	0.005	9.94e-06	7357	288444	0.00260086	19.1792
M03141	rs4646359	T	C	T	C	-0.0083	-0.0441535	0.5297	0.51708	17567295	0.263787	0.0395115	GC	0.0018	3.2e-06	7357	288444	0.00288176	21.2566
M03141	rs495360	A	C	A	C	-0.019	-0.0528236	0.497	0.471524	218255	0.185186	0.0398683	GC	0.003	2.4e-10	5598	288444	0.00711428	40.0968
M03141	rs567754	T	C	T	C	0.0162	-0.0239255	0.3247	0.596898	79120593	0.55562	0.0405958	GC	0.0025	4.96e-11	7357	288444	0.00567515	41.979
M03141	rs6908726	C	G	C	G	0.0155	-0.154219	0.9098	0.947977	28703566	0.0785001	0.0876513	GC	0.0035	7.17e-06	7357	288444	0.00265871	19.6069
M03141	rs7126003	T	C	T	C	0.0185	-0.0402097	0.6259	0.400256	10866886	0.32016	0.0404472	GC	0.0039	2.58e-06	1759	288444	0.0126307	22.4761
M03141	rs715	T	C	T	C	0.0221	-0.013548	0.713	0.312637	210678331	0.752317	0.0429297	GC	0.0025	2.08e-19	7357	288444	0.0105103	78.1244
M03141	rs7668550	T	G	T	G	-0.0368	0.0982319	0.0157	0.989761	103463199	0.626612	0.201915	GC	0.0081	5.54e-06	7357	288444	0.00279774	20.6351
M03141	rs7781104	T	C	T	C	0.0208	-0.101659	0.2683	0.789433	145461394	0.0372075	0.0487928	GC	0.0047	7.76e-06	1759	288444	0.0110117	19.5631
M03141	rs7896866	A	C	A	C	0.0108	0.0281751	0.2982	0.620049	99580071	0.490691	0.0408803	GC	0.0024	8.34e-06	7357	288444	0.00274493	20.2445
M03141	rs9462856	T	C	T	C	-0.0093	-0.0156022	0.4711	0.448381	42958286	0.69641	0.0399879	GC	0.0018	2e-07	7357	288444	0.00361532	26.6872
M03141	rs9886534	T	C	T	C	-0.0079	0.0268059	0.5101	0.564415	40819136	0.500359	0.0397758	GC	0.0018	8.74e-06	7357	288444	0.0026114	19.2571
M03147	rs11250123	A	G	A	G	-0.0494	0.00920861	0.043	0.971972	11235855	0.939244	0.120817	GC	0.0097	3.83e-07	1748	288444	0.0146208	25.9068
M03147	rs4673167	A	G	A	G	-0.021	0.066648	0.889	0.0518502	226666464	0.453945	0.0889999	GC	0.0044	1.7e-06	6515	288444	0.0034842	22.7719
M03147	rs4694292	T	C	T	C	0.0201	-0.0286012	0.1089	0.900509	70304807	0.666885	0.0664484	GC	0.0045	6.44e-06	6515	288444	0.00305299	19.945
M10642	rs10514491	T	C	T	C	0.0094	0.0479015	0.6781	0.282348	80281366	0.274324	0.0438193	GC	0.0017	4.46e-08	NA	288444	NA	NA
M10642	rs11196097	A	G	A	G	0.0111	-0.126951	0.1128	0.929976	112766434	0.100198	0.0772259	GC	0.0025	9.83e-06	NA	288444	NA	NA
M10642	rs11664190	T	C	T	C	-0.0082	0.0489887	0.592	0.340014	76395964	0.241264	0.0418052	GC	0.0016	6.47e-07	NA	288444	NA	NA
M10642	rs12136055	T	C	T	C	-0.0731	-0.0726041	0.0129	0.9956	33454773	0.809914	0.301841	GC	0.0153	1.75e-06	NA	288444	NA	NA
M10642	rs12586821	T	C	T	C	0.0129	-0.0700032	0.1222	0.873437	74402341	0.241503	0.0597686	GC	0.0025	1.62e-07	NA	288444	NA	NA
M10642	rs13380271	T	C	T	C	-0.0077	0.00929329	0.4149	0.616557	87955954	0.819697	0.0407718	GC	0.0016	2.9e-06	NA	288444	NA	NA
M10642	rs1391933	T	G	T	G	-0.0075	0.0201052	0.4399	0.562924	2961667	0.614178	0.0398819	GC	0.0016	5.79e-06	NA	288444	NA	NA
M10642	rs1530919	A	G	A	G	0.0076	0.0861154	0.3006	0.692984	120035199	0.0440119	0.0427589	GC	0.0017	5.92e-06	NA	288444	NA	NA
M10642	rs1549556	T	C	T	C	-0.0075	-0.0355187	0.3719	0.661098	80392809	0.39339	0.041616	GC	0.0017	7.95e-06	NA	288444	NA	NA
M10642	rs1576171	A	T	A	T	-0.043	0.0670396	0.984	0.64402	15981146	0.103686	0.0411984	GC	0.009	1.77e-06	NA	288444	NA	NA
M10642	rs17169194	A	C	A	C	-0.0117	0.0418438	0.8806	0.0974815	7641066	0.534262	0.0673255	GC	0.0026	6.65e-06	NA	288444	NA	NA
M10642	rs17616891	A	T	A	T	-0.0076	-0.0152524	0.6964	0.808431	41341097	0.761754	0.0503086	GC	0.0017	4.65e-06	NA	288444	NA	NA
M10642	rs17695897	T	C	T	C	0.011	-0.0273683	0.153	0.862269	1092626	0.629666	0.0567575	GC	0.0025	8.03e-06	NA	288444	NA	NA
M10642	rs2720692	A	G	A	G	-0.0272	0.0107881	0.0648	0.894846	128153357	0.866874	0.0643564	GC	0.006	5.63e-06	NA	288444	NA	NA
M10642	rs2725779	T	C	T	C	0.0077	0.0215963	0.4523	0.589051	139528266	0.592397	0.0403393	GC	0.0017	3.27e-06	NA	288444	NA	NA
M10642	rs2938330	T	C	T	C	-0.0117	0.0599292	0.8105	0.255423	114012496	0.192906	0.0460274	GC	0.0025	2.15e-06	NA	288444	NA	NA
M10642	rs3781273	A	G	A	G	0.0074	-0.0641413	0.5139	0.542775	93643216	0.10848	0.0399619	GC	0.0017	8.52e-06	NA	288444	NA	NA
M10642	rs4436895	C	G	C	G	-0.01	-0.000741162	0.252	0.29214	138821314	0.986467	0.0436956	GC	0.0022	3.47e-06	NA	288444	NA	NA
M10642	rs4483514	T	G	T	G	0.009	-0.0613585	0.357	0.634244	71950756	0.135619	0.0411165	GC	0.002	6.8e-06	NA	288444	NA	NA
M10642	rs4812805	C	G	C	G	-0.0109	0.0898061	0.8421	0.822226	44224826	0.0839963	0.0519724	GC	0.0024	5.88e-06	NA	288444	NA	NA
M10642	rs4818244	T	C	T	C	0.0136	0.0650741	0.0939	0.863346	41522634	0.259414	0.0577012	GC	0.003	6.61e-06	NA	288444	NA	NA
M10642	rs569114	A	G	A	G	-0.0079	0.0208499	0.6199	0.357236	14072371	0.613359	0.0412638	GC	0.0017	1.99e-06	NA	288444	NA	NA
M10642	rs6540619	T	C	T	C	0.0076	0.0208769	0.434	0.417172	210689314	0.601766	0.0400047	GC	0.0016	3.71e-06	NA	288444	NA	NA
M10642	rs6557106	T	C	T	C	0.0076	0.0176629	0.6715	0.319366	150957588	0.677721	0.0425023	GC	0.0017	5.42e-06	NA	288444	NA	NA
M10642	rs6828152	T	G	T	G	0.009	-0.0524117	0.359	0.644713	165358800	0.204654	0.041321	GC	0.002	6.8e-06	NA	288444	NA	NA
M10642	rs7735310	T	G	T	G	-0.0078	-0.00258175	0.7188	0.304148	56411048	0.951912	0.0428109	GC	0.0017	3.38e-06	NA	288444	NA	NA
M10642	rs7859597	A	G	A	G	-0.009	-0.0336611	0.737	0.193727	15075187	0.499486	0.0498462	GC	0.002	6.8e-06	NA	288444	NA	NA
M10642	rs8043217	A	G	A	G	0.009	-0.0201705	0.524	0.458493	98557532	0.612992	0.0398779	GC	0.0016	2.79e-08	NA	288444	NA	NA
M10642	rs8128639	A	C	A	C	-0.0113	0.0082712	0.1698	0.804584	43755690	0.868638	0.0500104	GC	0.0025	6.51e-06	NA	288444	NA	NA
M10642	rs947099	A	G	A	G	-0.008	-0.0404845	0.3625	0.6957	30840954	0.344602	0.0428358	GC	0.0017	1.22e-06	NA	288444	NA	NA
M10642	rs9529827	T	C	T	C	-0.0397	-0.189024	0.9843	0.0254548	70972119	0.128252	0.124274	GC	0.0087	5.14e-06	NA	288444	NA	NA
M11438	rs10404980	A	G	A	G	-0.0744	0.160907	0.9877	0.00675352	46255684	0.515269	0.2473	GC	0.0158	2.34e-06	1764	288444	0.0124139	22.1482
M11438	rs1466522	T	C	T	C	-0.0067	-0.0421987	0.7645	0.304934	84608731	0.326974	0.0430499	GC	0.0013	3.15e-07	7341	288444	0.00360528	26.5549
M11438	rs4641759	T	C	T	C	-0.0135	0.0204585	0.7521	0.359061	62493080	0.61871	0.0411077	GC	0.003	6.66e-06	1764	288444	0.0113493	20.227
M11438	rs6126354	T	C	T	C	-0.0134	-0.0289921	0.7906	0.45198	51854046	0.466353	0.0398011	GC	0.0029	5.46e-06	1764	288444	0.0119589	21.3266
M12017	rs10012175	T	C	T	C	0.0194	-0.0466063	0.1065	0.87276	89411122	0.434177	0.059594	GC	0.0043	5.78e-06	5656	288444	0.00358589	20.3476
M12017	rs10800623	A	G	A	G	-0.0262	0.0239889	0.2767	0.607565	199303679	0.55695	0.0408406	GC	0.0058	6.17e-06	1452	288444	0.0138586	20.3774
M12017	rs10963172	A	G	A	G	0.0352	-0.0522778	0.9724	0.0599564	17636443	0.529339	0.0831106	GC	0.0078	6.99e-06	5656	288444	0.00358778	20.3583
M12017	rs11192702	A	G	A	G	-0.0275	0.1337	0.0456	0.977181	82149264	0.307573	0.131037	GC	0.0062	7.88e-06	5656	288444	0.00346629	19.6666
M12017	rs11564710	A	C	A	C	0.0166	0.0527608	0.3886	0.632175	2179099	0.197197	0.0409132	GC	0.0034	9.79e-07	5656	288444	0.00419684	23.8289
M12017	rs12131781	A	G	A	G	0.0126	0.0322813	0.7091	0.264319	167081328	0.471473	0.0448298	GC	0.0027	2.59e-06	5656	288444	0.00383562	21.7701
M12017	rs12538514	C	G	C	G	0.0124	-0.0151127	0.3714	0.368142	150889342	0.712861	0.0410653	GC	0.0026	2.43e-06	5656	288444	0.00400539	22.7375
M12017	rs12815706	A	G	A	G	0.019	0.0310518	0.2806	0.560614	47321595	0.441543	0.0403484	GC	0.0039	9.1e-07	5656	288444	0.00417878	23.726
M12017	rs339707	T	G	T	G	-0.0142	0.0410273	0.6768	0.274207	42682335	0.35629	0.0444761	GC	0.0026	6.35e-08	5656	288444	0.0052461	29.8179
M12017	rs6442530	T	C	T	C	-0.026	-0.0916085	0.3254	0.743244	15513915	0.0421444	0.0450809	GC	0.0055	2.75e-06	1452	288444	0.0151573	22.3163
M12017	rs6592988	T	C	T	C	0.0167	-0.0593973	0.1439	0.904278	52213737	0.372237	0.0665672	GC	0.0035	2.4e-06	5656	288444	0.00400906	22.7585
M12017	rs7253109	T	G	T	G	0.0125	-0.0186331	0.3395	0.624359	45581383	0.648381	0.0408609	GC	0.0026	2.34e-06	5656	288444	0.00406998	23.1057
M12017	rs7514881	C	G	C	G	0.012	-0.00618081	0.2524	0.260574	239179186	0.890469	0.0448825	GC	0.0027	8.53e-06	5656	288444	0.00348026	19.7461
M12017	rs7908166	A	G	A	G	-0.0356	-0.0645451	0.9724	0.0187554	24040003	0.653043	0.143581	GC	0.0079	7.68e-06	5656	288444	0.0035775	20.2998
M12017	rs9323203	A	C	A	C	-0.0118	-0.0685278	0.7331	0.293815	50971259	0.113548	0.043305	GC	0.0027	9.5e-06	5656	288444	0.0033656	19.0934
M12035	rs10435813	A	G	A	G	0.0114	0.0133332	0.8033	0.195415	5533450	0.788767	0.0497673	GC	0.0026	8.31e-06	7356	288444	0.00260668	19.2196
M12035	rs10514491	T	C	T	C	0.0122	0.0479015	0.6801	0.282348	80281366	0.274324	0.0438193	GC	0.0024	6.73e-07	7356	288444	0.00350052	25.8333
M12035	rs10738508	A	G	A	G	-0.008	-0.0744861	0.3472	0.635454	18432490	0.0693458	0.0410129	GC	0.0018	6.61e-06	7356	288444	0.00267811	19.7477
M12035	rs10848204	T	C	T	C	0.0093	-0.00130389	0.5451	0.421779	130766508	0.974047	0.0400793	GC	0.0018	1.26e-07	7356	288444	0.00361581	26.6872
M12035	rs10967809	C	G	C	G	0.0082	0.00521515	0.5893	0.61353	27248191	0.897906	0.0406458	GC	0.0017	2.64e-06	7356	288444	0.00315295	23.2601
M12035	rs1097296	T	C	T	C	0.0078	0.0209398	0.3933	0.66476	226755787	0.616093	0.041763	GC	0.0018	9.22e-06	7356	288444	0.00254622	18.7727
M12035	rs11734565	T	C	T	C	0.0248	0.0742802	0.0402	0.935574	68759889	0.353006	0.0799767	GC	0.0056	9.29e-06	7356	288444	0.00265907	19.6069
M12035	rs11895467	T	G	T	G	0.0094	0.0251365	0.3807	0.709998	164609939	0.561027	0.0432406	GC	0.0018	8.43e-08	7356	288444	0.0036937	27.2642
M12035	rs11937702	A	G	A	G	0.0157	-0.124996	0.1122	0.934245	139522362	0.119314	0.0802462	GC	0.0033	2.39e-06	7356	288444	0.00306758	22.6284
M12035	rs1229590	A	G	A	G	-0.0084	0.0151238	0.505	0.418992	56232156	0.70574	0.0400541	GC	0.0018	5.23e-06	7356	288444	0.00295181	21.7719
M12035	rs1447842	A	G	A	G	0.0082	-0.0303798	0.5745	0.500557	77552939	0.441868	0.0395035	GC	0.0017	2.85e-06	7356	288444	0.00315295	23.2601
M12035	rs16886123	A	G	A	G	-0.0119	0.0325802	0.8616	0.0958087	19344111	0.622418	0.0661626	GC	0.0026	3.71e-06	7356	288444	0.00283969	20.9425
M12035	rs16944339	A	T	A	T	-0.0228	-0.0351875	0.1545	0.244317	80972770	0.446781	0.0462511	GC	0.0049	3.75e-06	1766	288444	0.0121114	21.6265
M12035	rs1846975	A	G	A	G	0.0083	-0.08754	0.3554	0.758161	39544609	0.056637	0.0459263	GC	0.0018	2.56e-06	7356	288444	0.00288215	21.2566
M12035	rs1938479	T	C	T	C	-0.01	0.0237555	0.6445	0.252031	90538186	0.600352	0.0453441	GC	0.0018	1.78e-08	7356	288444	0.00417825	30.8558
M12035	rs2049534	T	C	T	C	-0.0082	-0.0182319	0.5044	0.49834	53040813	0.644384	0.0394991	GC	0.0018	3.18e-06	7356	288444	0.00281331	20.7474
M12035	rs2147618	A	C	A	C	-0.0081	-0.00326497	0.5036	0.494501	21850943	0.93402	0.039438	GC	0.0018	5.31e-06	7356	288444	0.0027453	20.2445
M12035	rs2286396	T	C	T	C	0.0117	-0.0836034	0.1505	0.831072	114300628	0.112292	0.0526478	GC	0.0026	5.6e-06	7356	288444	0.0027453	20.2445
M12035	rs2863202	T	C	T	C	0.0114	0.0363325	0.178	0.674746	67118652	0.390655	0.0423243	GC	0.0025	6.93e-06	7356	288444	0.00281879	20.7879
M12035	rs4646880	A	G	A	G	-0.0085	0.0283236	0.5434	0.523864	134916548	0.476933	0.0398226	GC	0.0018	1.5e-06	7356	288444	0.00302229	22.2933
M12035	rs4834846	A	G	A	G	0.0079	-0.0504876	0.5501	0.45321	12613650	0.204698	0.0398079	GC	0.0018	6.52e-06	7356	288444	0.00261175	19.2571
M12035	rs4848532	T	C	T	C	-0.0079	-0.0404054	0.4842	0.557137	119010960	0.309434	0.039753	GC	0.0018	9.76e-06	7356	288444	0.00261175	19.2571
M12035	rs511545	T	C	T	C	0.0081	0.0281025	0.583	0.487711	76696274	0.477789	0.0395887	GC	0.0018	4.63e-06	7356	288444	0.0027453	20.2445
M12035	rs630782	T	C	T	C	0.0077	0.0177089	0.4728	0.530608	107326810	0.655458	0.0396888	GC	0.0017	9.38e-06	7356	288444	0.0027812	20.51
M12035	rs6864461	C	G	C	G	0.0088	0.0114894	0.3644	0.29198	89519905	0.790857	0.0433238	GC	0.0018	6.76e-07	7356	288444	0.00323869	23.8947
M12035	rs7002819	T	C	T	C	0.008	0.00841251	0.5269	0.412592	14187742	0.83442	0.0402443	GC	0.0018	6.15e-06	7356	288444	0.00267811	19.7477
M12035	rs7136574	T	C	T	C	0.0093	0.0192628	0.4345	0.59802	119131856	0.632147	0.0402392	GC	0.0018	1.33e-07	7356	288444	0.00361581	26.6872
M12035	rs7214330	T	C	T	C	0.0144	0.0188409	0.1256	0.835594	68477321	0.724222	0.0534005	GC	0.0032	9.76e-06	7356	288444	0.0027453	20.2445
M12035	rs7642054	T	C	T	C	-0.0171	-0.0151538	0.5887	0.440964	29685473	0.703239	0.0397787	GC	0.0037	4.64e-06	1766	288444	0.0119502	21.3352
M12035	rs7809262	A	G	A	G	-0.0088	0.0159012	0.425	0.561458	3101503	0.690388	0.0399196	GC	0.0017	4.41e-07	7356	288444	0.0036295	26.7886
M12035	rs8015724	T	C	T	C	-0.0078	-0.028887	0.3913	0.597544	22127318	0.472407	0.0402007	GC	0.0018	9.16e-06	7356	288444	0.00254622	18.7727
M12035	rs8079173	A	G	A	G	0.0119	0.0345672	0.1414	0.769954	72079655	0.465585	0.047373	GC	0.0026	3.42e-06	7356	288444	0.00283969	20.9425
M12035	rs899227	A	G	A	G	-0.0084	0.0208448	0.3958	0.462993	56353557	0.599913	0.0397401	GC	0.0018	2.97e-06	7356	288444	0.00295181	21.7719
M12035	rs9033	A	G	A	G	0.0082	-0.0500653	0.5521	0.463891	67148096	0.209098	0.0398593	GC	0.0018	4.24e-06	7356	288444	0.00281331	20.7474
M12035	rs9513489	T	C	T	C	0.0078	0.00634962	0.5888	0.400988	98782504	0.875324	0.0404694	GC	0.0018	8.48e-06	7356	288444	0.00254622	18.7727
M12067	rs10435813	A	G	A	G	0.0081	0.0133332	0.8067	0.195415	5533450	0.788767	0.0497673	GC	0.0018	4.01e-06	7081	288444	0.00285161	20.2443
M12067	rs10520198	A	G	A	G	0.0186	-0.109827	0.0296	0.952551	171027940	0.241043	0.0936784	GC	0.0041	5.64e-06	7081	288444	0.00289803	20.5748
M12067	rs10839561	C	G	C	G	-0.0177	-0.0439998	0.9453	0.930078	6380368	0.569439	0.0773449	GC	0.0039	6.46e-06	7081	288444	0.00290042	20.5918
M12067	rs1122530	A	G	A	G	-0.0094	0.031683	0.8519	0.122996	84849437	0.598139	0.0601104	GC	0.0018	1.49e-07	7081	288444	0.0038366	27.2639
M12067	rs11912450	A	T	A	T	-0.0078	0.0939715	0.1939	0.223545	21092790	0.0488214	0.0476976	GC	0.0018	8.58e-06	7081	288444	0.00264484	18.7725
M12067	rs12116440	T	C	T	C	-0.0679	-0.112475	0.0144	0.993175	33013276	0.643167	0.242783	GC	0.0138	9.28e-07	1747	288444	0.0136682	24.1815
M12067	rs1216886	A	G	A	G	-0.008	0.0414909	0.858	0.12745	113194116	0.483563	0.0592232	GC	0.0018	6.88e-06	7081	288444	0.00278183	19.7475
M12067	rs12826254	T	C	T	C	0.0091	-0.0606829	0.1364	0.859903	130772575	0.284845	0.0567396	GC	0.0018	7.05e-07	7081	288444	0.00359649	25.5514
M12067	rs1408276	A	C	A	C	-0.043	0.0856519	0.955	0.031778	121473320	0.450013	0.113387	GC	0.0094	4.59e-06	1747	288444	0.0118363	20.9018
M12067	rs16883391	A	C	A	C	-0.0084	-0.0129958	0.1921	0.751934	9697774	0.775463	0.0455614	GC	0.0017	1.2e-06	7081	288444	0.00343614	24.4083
M12067	rs17031632	A	G	A	G	0.0133	-0.00485269	0.9284	0.0989933	105727969	0.941907	0.0665907	GC	0.0027	5.69e-07	7081	288444	0.00341504	24.2579
M12067	rs170631	C	G	C	G	-0.0208	-0.148895	0.8913	0.921087	7792057	0.0414773	0.0730335	GC	0.0043	1.78e-06	1747	288444	0.0132166	23.3718
M12067	rs17094565	A	T	A	T	-0.0125	-0.0118393	0.9357	0.925374	73883113	0.874396	0.0748957	GC	0.0026	1.88e-06	7081	288444	0.00325359	23.1074
M12067	rs17103129	T	C	T	C	-0.0154	0.0309232	0.9595	0.0500684	122150884	0.728757	0.0891727	GC	0.0035	8.98e-06	7081	288444	0.00272662	19.3545
M12067	rs17145331	T	C	T	C	-0.0091	-0.0152425	0.8525	0.222609	21768580	0.749037	0.0476464	GC	0.0018	3.58e-07	7081	288444	0.00359649	25.5514
M12067	rs17233321	A	G	A	G	-0.0175	0.0625131	0.9519	0.0658897	81721322	0.436271	0.0802988	GC	0.0034	3.74e-07	7081	288444	0.00372736	26.4847
M12067	rs1864609	A	C	A	C	-0.0091	-0.00422739	0.8606	0.195461	137241672	0.932756	0.0501005	GC	0.0018	3.27e-07	7081	288444	0.00359649	25.5514
M12067	rs196885	T	C	T	C	-0.0086	-0.0645788	0.8501	0.187501	24879374	0.200265	0.0504209	GC	0.0018	1.22e-06	7081	288444	0.00321336	22.8207
M12067	rs2471075	A	G	A	G	-0.0176	-0.00861671	0.9318	0.060903	38118992	0.918307	0.0840108	GC	0.0036	8.39e-07	7081	288444	0.00336405	23.8945
M12067	rs2944772	C	G	C	G	-0.0079	0.0533018	0.8193	0.787096	140538320	0.270301	0.048352	GC	0.0018	7.04e-06	7081	288444	0.00271291	19.2569
M12067	rs4519482	A	T	A	T	-0.0091	0.0542183	0.291	0.397702	172098631	0.180753	0.0405086	GC	0.0017	8.79e-08	7081	288444	0.00403029	28.6459
M12067	rs6140831	A	C	A	C	0.0089	-0.00262252	0.5484	0.344425	9028242	0.94978	0.0416385	GC	0.0016	5.4e-08	7081	288444	0.00435063	30.9327
M12067	rs686321	T	C	T	C	0.0082	-0.0314211	0.8232	0.183367	51851960	0.54196	0.0515225	GC	0.0017	2.14e-06	7081	288444	0.003275	23.2599
M12067	rs6967282	A	G	A	G	0.0088	0.0681482	0.797	0.209691	151210108	0.159257	0.0484153	GC	0.0017	3.96e-07	7081	288444	0.00376992	26.7883
M12067	rs7069652	A	C	A	C	-0.0088	0.0370052	0.1869	0.856754	120204818	0.510222	0.0561969	GC	0.0017	4.03e-07	7081	288444	0.00376992	26.7883
M12067	rs7134822	A	G	A	G	-0.0164	0.0411771	0.9597	0.054585	16046040	0.636096	0.0870251	GC	0.0035	3.87e-06	7081	288444	0.0030911	21.9497
M12067	rs7279224	A	T	A	T	0.0077	-0.0791507	0.6952	0.65949	39723314	0.0589698	0.0419138	GC	0.0017	6.87e-06	7081	288444	0.0028889	20.5098
M12067	rs7666900	T	C	T	C	0.0089	-0.0380514	0.1418	0.897226	139493179	0.558027	0.0649591	GC	0.0018	6.93e-07	7081	288444	0.00344067	24.4406
M12129	rs10494270	A	G	A	G	0.0119	0.0385103	0.7114	0.250536	151934697	0.397917	0.0455556	GC	0.0027	8.63e-06	6864	288444	0.00282203	19.4196
M12129	rs10945649	A	T	A	T	0.0212	-0.119841	0.1287	0.12207	160007529	0.0507925	0.061355	GC	0.0036	4.29e-09	6864	288444	0.00502691	34.6689
M12129	rs11605057	T	C	T	C	-0.0202	-0.111709	0.8787	0.079746	86993054	0.127521	0.0733026	GC	0.0043	2.24e-06	6864	288444	0.00320475	22.0617
M12129	rs1185260	A	G	A	G	-0.0191	-0.020824	0.1225	0.822846	121951342	0.689038	0.0520391	GC	0.0036	1.14e-07	6864	288444	0.0040842	28.1407
M12129	rs11858062	T	C	T	C	0.0213	-0.0332549	0.9142	0.159488	98113092	0.541013	0.054402	GC	0.0044	1.65e-06	6864	288444	0.00340249	23.4276
M12129	rs11869714	A	G	A	G	-0.0126	0.0351447	0.7762	0.188613	50509946	0.48859	0.0507466	GC	0.0027	4.25e-06	6864	288444	0.00316272	21.7714
M12129	rs12325299	C	G	C	G	0.0122	0.0760545	0.6932	0.705225	86629647	0.0794749	0.0433671	GC	0.0027	6.94e-06	6864	288444	0.00296569	20.4111
M12129	rs12950972	T	C	T	C	-0.0133	-0.00507315	0.6497	0.419785	76523218	0.899457	0.0401525	GC	0.0027	9.84e-07	6864	288444	0.00352262	24.2577
M12129	rs1337278	A	G	A	G	0.0124	-0.0979633	0.6107	0.43725	85742718	0.0141133	0.039914	GC	0.0027	3.68e-06	6864	288444	0.00306342	21.0858
M12129	rs1448817	A	G	A	G	0.0124	0.0391602	0.7393	0.351891	110719897	0.344851	0.0414559	GC	0.0027	4.56e-06	6864	288444	0.00306342	21.0858
M12129	rs17386586	A	C	A	C	-0.0134	-0.0423425	0.2495	0.809205	108633733	0.398513	0.0501523	GC	0.0027	9.74e-07	6864	288444	0.0035756	24.6238
M12129	rs2130791	A	G	A	G	0.0121	-0.0347342	0.7132	0.238056	70031595	0.454322	0.0464219	GC	0.0027	7.96e-06	6864	288444	0.00291741	20.0778
M12129	rs3778889	T	C	T	C	0.0246	-0.0379104	0.0616	0.942517	38392683	0.655034	0.0848525	GC	0.0053	3.42e-06	6864	288444	0.00312882	21.5373
M12129	rs6477873	T	C	T	C	0.0131	0.0293075	0.6394	0.422939	111999147	0.462607	0.039898	GC	0.0027	9.51e-07	6864	288444	0.00341783	23.5336
M12129	rs6952850	A	G	A	G	-0.012	-0.0225198	0.6998	0.36886	8615122	0.582307	0.0409438	GC	0.0027	6.88e-06	6864	288444	0.00286952	19.7473
M12129	rs7178596	A	G	A	G	-0.012	-0.00503585	0.3535	0.561498	38887120	0.899766	0.0399806	GC	0.0027	7.92e-06	6864	288444	0.00286952	19.7473
M12129	rs7446718	A	G	A	G	-0.0417	-0.065502	0.8591	0.183858	12077571	0.202286	0.0513715	GC	0.0082	3.83e-07	1586	288444	0.0160442	25.8283
M12129	rs7544738	A	G	A	G	0.0132	0.0434687	0.4114	0.645028	37261647	0.291599	0.0412174	GC	0.0027	7.15e-07	6864	288444	0.00347003	23.8943
M12129	rs7660017	A	G	A	G	-0.0131	-0.0484169	0.3331	0.694979	38298852	0.259712	0.0429581	GC	0.0028	2.34e-06	6864	288444	0.00317882	21.8827
M12129	rs789195	A	G	A	G	-0.0128	-0.0246393	0.7657	0.219702	70061232	0.604274	0.047542	GC	0.0027	2.53e-06	6864	288444	0.00326359	22.4681
M12129	rs943251	T	G	T	G	0.0118	0.0438343	0.3712	0.621515	53631784	0.284706	0.040974	GC	0.0027	9.9e-06	6864	288444	0.00277493	19.0946
M12129	rs9460599	T	C	T	C	0.0302	-0.0580864	0.2443	0.752665	21139527	0.206564	0.0459883	GC	0.0066	4.86e-06	1586	288444	0.0130295	20.9112
M12129	rs9841498	T	C	T	C	0.0145	0.0175474	0.2663	0.74445	183009309	0.699178	0.045409	GC	0.0027	7.12e-08	6864	288444	0.00418418	28.8325
M12261	rs10975331	T	C	T	C	0.1208	-0.0223713	0.0361	0.941558	5877594	0.791517	0.0846304	GC	0.0273	9.6e-06	1543	288444	0.0125304	19.5544
M12261	rs11241933	A	T	A	T	-0.061	0.0537501	0.2705	0.190598	127608649	0.2789	0.0496402	GC	0.0125	1.05e-06	1543	288444	0.0151992	23.7835
M12261	rs1153699	T	G	T	G	0.0602	-0.0677712	0.2385	0.763586	175058058	0.144318	0.0464218	GC	0.013	3.89e-06	1543	288444	0.0137071	21.4162
M12261	rs11949031	A	G	A	G	0.0662	0.0172791	0.1629	0.858286	2370222	0.766133	0.0580931	GC	0.0138	1.52e-06	1543	288444	0.0146948	22.9824
M12261	rs17022499	A	T	A	T	0.054	0.0150484	0.2267	0.295603	94507813	0.728521	0.0433554	GC	0.0122	9.71e-06	1543	288444	0.0125378	19.5661
M12261	rs17403795	A	G	A	G	0.073	0.0238929	0.1166	0.859468	10559670	0.671891	0.0564106	GC	0.0161	5.61e-06	1543	288444	0.0131486	20.532
M12261	rs1898906	A	G	A	G	0.1378	0.384251	0.0296	0.992375	188027659	0.0925358	0.228427	GC	0.0299	4.09e-06	1543	288444	0.0135785	21.2125
M12261	rs2032297	C	G	C	G	0.057	-0.0250311	0.7857	0.807227	21083003	0.619708	0.0504391	GC	0.0123	3.85e-06	1543	288444	0.0137268	21.4475
M12261	rs4632709	T	C	T	C	-0.1504	-0.0790138	0.95	0.0418764	158324989	0.416868	0.0973237	GC	0.0297	4e-07	963	288444	0.0259384	25.5906
M12261	rs4896370	A	G	A	G	0.0555	0.0307722	0.3542	0.653459	138497700	0.459756	0.0416262	GC	0.0121	4.19e-06	1543	288444	0.0134514	21.0113
M12261	rs7184864	A	G	A	G	-0.0583	-0.0655155	0.8047	0.096641	50154872	0.321882	0.0661373	GC	0.0131	9.14e-06	1543	288444	0.0126733	19.7802
M12261	rs7961079	A	G	A	G	0.0527	-0.00032631	0.6241	0.324773	108729288	0.99388	0.042541	GC	0.0109	1.46e-06	1543	288444	0.0149236	23.3456
M12261	rs8137495	A	G	A	G	0.0602	-0.0451722	0.7393	0.240552	23630222	0.329883	0.0463614	GC	0.0135	7.8e-06	1543	288444	0.0127233	19.8592
M12593	rs10132580	T	G	T	G	0.0094	0.0439108	0.1734	0.772513	35649142	0.353569	0.0473335	GC	0.0017	5.67e-08	7314	288444	0.00416285	30.566
M12593	rs10279326	T	C	T	C	-0.0148	0.0676209	0.9522	0.0370944	16115295	0.516105	0.104134	GC	0.0033	6.52e-06	7314	288444	0.00274251	20.1084
M12593	rs10483826	A	G	A	G	-0.0078	0.0094053	0.7932	0.173767	70158570	0.855394	0.0516093	GC	0.0017	4.6e-06	7314	288444	0.00287004	21.0461
M12593	rs10937658	A	G	A	G	0.0077	-0.00344315	0.2676	0.704969	5681084	0.936907	0.0434976	GC	0.0017	3.5e-06	7314	288444	0.00279713	20.51
M12593	rs11715915	T	C	T	C	-0.0076	0.0490757	0.2789	0.563403	49417897	0.218097	0.039847	GC	0.0016	3.77e-06	7314	288444	0.00307535	22.5563
M12593	rs11874996	T	C	T	C	-0.0523	0.141316	0.0175	0.985251	75814266	0.383879	0.162288	GC	0.0115	5.62e-06	1750	288444	0.0116806	20.6591
M12593	rs12042948	A	G	A	G	-0.0084	0.0216762	0.8045	0.23373	84383981	0.642982	0.0467629	GC	0.0017	1.4e-06	7314	288444	0.00332704	24.4085
M12593	rs12444778	T	C	T	C	-0.0156	-0.0453547	0.0607	0.916618	81739622	0.528215	0.071908	GC	0.0032	1.61e-06	7314	288444	0.00323881	23.7591
M12593	rs12896482	T	C	T	C	-0.0109	-0.100024	0.8919	0.0455964	44058065	0.287437	0.0940284	GC	0.0024	4.17e-06	7314	288444	0.00281224	20.6211
M12593	rs1379459	T	C	T	C	0.0079	-0.0248257	0.8083	0.241199	6580745	0.591218	0.0462241	GC	0.0017	3.14e-06	7314	288444	0.00294389	21.5893
M12593	rs1556988	A	G	A	G	-0.0077	-0.0418349	0.7923	0.191134	4049357	0.407935	0.0505538	GC	0.0017	5.86e-06	7314	288444	0.00279713	20.51
M12593	rs1615157	T	C	T	C	0.0076	-0.00818527	0.5764	0.344652	13123283	0.844949	0.041854	GC	0.0016	2.22e-06	7314	288444	0.00307535	22.5563
M12593	rs17562832	T	C	T	C	0.0118	0.0550604	0.0769	0.932756	35984039	0.482176	0.0783437	GC	0.0026	4.17e-06	7314	288444	0.00280828	20.592
M12593	rs2422370	A	G	A	G	-0.0084	0.075442	0.8094	0.272702	36846737	0.100964	0.0459957	GC	0.0018	5.96e-06	7314	288444	0.00296871	21.7718
M12593	rs2705962	A	G	A	G	0.0078	0.0429377	0.8068	0.216668	178358811	0.37018	0.0479143	GC	0.0017	4.63e-06	7314	288444	0.00287004	21.0461
M12593	rs6129758	T	G	T	G	0.0078	0.0223567	0.843	0.102007	41115281	0.728872	0.0644978	GC	0.0017	7.88e-06	7314	288444	0.00287004	21.0461
M12593	rs6543699	A	G	A	G	0.0116	0.00745475	0.5118	0.446772	33177935	0.850873	0.0396518	GC	0.0026	8.92e-06	1750	288444	0.0112465	19.8826
M12593	rs6924754	A	G	A	G	0.0154	0.0724866	0.0606	0.912745	111862610	0.298961	0.0697883	GC	0.0034	6.43e-06	7314	288444	0.00279713	20.51
M12593	rs699191	T	C	T	C	0.0076	-0.00880697	0.1916	0.834335	90242355	0.868453	0.0531746	GC	0.0017	9.91e-06	7314	288444	0.00272514	19.9807
M12593	rs7068714	A	C	A	C	0.008	0.0861094	0.1774	0.778815	85641640	0.0719234	0.0478492	GC	0.0017	2.97e-06	7314	288444	0.00301866	22.1393
M12593	rs7914384	T	C	T	C	-0.0082	0.065448	0.1806	0.847312	51879561	0.232035	0.0547621	GC	0.0017	1.85e-06	7314	288444	0.00317099	23.2601
M12593	rs8046494	A	G	A	G	0.0138	0.0819347	0.9288	0.11526	83185851	0.185768	0.0619214	GC	0.003	4.08e-06	7314	288444	0.00288474	21.1542
M12593	rs905508	T	C	T	C	0.0079	0.0899171	0.1655	0.814457	69279329	0.0783502	0.0510793	GC	0.0017	5.94e-06	7314	288444	0.00294389	21.5893
M12593	rs9396681	T	C	T	C	-0.012	0.0296462	0.9072	0.10668	16492858	0.644448	0.0642403	GC	0.0024	6.25e-07	7314	288444	0.00340646	24.9932
M12593	rs9861011	A	G	A	G	-0.0074	0.0282855	0.6558	0.390494	131655958	0.488326	0.0408176	GC	0.0016	3.8e-06	7314	288444	0.00291609	21.3848
M12626	rs10426856	A	G	A	G	-0.0157	0.11449	0.8949	0.115001	32605500	0.0599791	0.060868	GC	0.0035	8.06e-06	7258	288444	0.00276467	20.1161
M12626	rs16940342	A	G	A	G	0.0158	0.043233	0.88	0.202244	23633265	0.382396	0.0494945	GC	0.0035	5.36e-06	7258	288444	0.00279991	20.3732
M12626	rs17150563	T	C	T	C	0.0117	-0.0269116	0.7256	0.219388	27688230	0.571763	0.0475927	GC	0.0026	4.61e-06	7258	288444	0.00278226	20.2444
M12626	rs4978089	A	G	A	G	0.0117	0.0746238	0.2125	0.747905	26651366	0.101506	0.0455691	GC	0.0026	8.78e-06	7258	288444	0.00278226	20.2444
M12626	rs684748	C	G	C	G	0.018	-0.0209617	0.9142	0.89506	35483102	0.749373	0.0656145	GC	0.0041	8.62e-06	7258	288444	0.00264855	19.2689
M12626	rs6904862	T	C	T	C	0.0115	0.0165155	0.7427	0.211866	23375303	0.733387	0.048486	GC	0.0026	9.43e-06	7258	288444	0.00268821	19.5582
M12626	rs729761	T	G	T	G	-0.0139	0.000701626	0.2479	0.697066	43836834	0.98705	0.0432258	GC	0.0031	8.52e-06	7258	288444	0.00276241	20.0996
M12626	rs7844733	T	C	T	C	-0.0126	0.0868787	0.1881	0.827636	3683433	0.0953301	0.0520879	GC	0.0027	2.68e-06	7258	288444	0.00299154	21.7718
M12626	rs8105499	A	C	A	C	0.0123	0.032972	0.2909	0.700899	31533051	0.445751	0.0432409	GC	0.0026	1.57e-06	7258	288444	0.00307404	22.374
M12768	rs10416177	T	G	T	G	0.0119	0.0215458	0.592	0.378776	43797391	0.596092	0.0406502	GC	0.0026	6.93e-06	7034	288444	0.00296929	20.9423
M12768	rs10512645	A	G	A	G	-0.0121	0.0262022	0.6525	0.413781	1850106	0.515667	0.0403085	GC	0.0027	5.52e-06	7034	288444	0.0028471	20.078
M12768	rs10787426	T	C	T	C	-0.0123	0.0306911	0.4783	0.48599	111968676	0.43941	0.0396942	GC	0.0026	2.98e-06	7034	288444	0.00317162	22.3738
M12768	rs10945327	A	G	A	G	0.0124	0.0158218	0.6184	0.369597	168903425	0.698464	0.0408415	GC	0.0026	2.32e-06	7034	288444	0.00322324	22.7391
M12768	rs11200954	T	G	T	G	-0.0278	-0.0614058	0.9527	0.0572052	84272997	0.477303	0.0864082	GC	0.0062	8.12e-06	7034	288444	0.00285013	20.0994
M12768	rs11734331	A	G	A	G	-0.0119	0.0343417	0.3779	0.619959	123450173	0.400287	0.0408291	GC	0.0027	7.81e-06	7034	288444	0.00275401	19.4197
M12768	rs12230393	A	C	A	C	-0.02	0.008973	0.9032	0.0685832	66852042	0.908894	0.0784125	GC	0.0045	7.42e-06	7034	288444	0.00280036	19.7475
M12768	rs1671347	A	G	A	G	0.0311	0.086416	0.0462	0.966292	13341841	0.422903	0.107832	GC	0.0069	7.26e-06	7034	288444	0.00287984	20.3095
M12768	rs16985223	T	C	T	C	0.1077	-0.0813834	0.9655	0.0484512	40823555	0.384691	0.093621	GC	0.0225	1.69e-06	1682	288444	0.0134389	22.8849
M12768	rs1748947	T	G	T	G	-0.0264	0.003878	0.9114	0.154104	95681498	0.944237	0.0554426	GC	0.0055	1.37e-06	7034	288444	0.00326482	23.0334
M12768	rs2487411	T	C	T	C	-0.0122	0.00392688	0.3154	0.671878	69838732	0.925279	0.0418706	GC	0.0027	4.68e-06	7034	288444	0.00289422	20.4112
M12768	rs300250	A	G	A	G	0.0118	-0.0172565	0.639	0.383988	74583683	0.672659	0.0408437	GC	0.0026	5.82e-06	7034	288444	0.00291975	20.5918
M12768	rs3114834	T	C	T	C	0.0213	0.00545189	0.1017	0.878558	109958104	0.928587	0.0608315	GC	0.0048	9.86e-06	7034	288444	0.00279165	19.6858
M12768	rs4239564	A	G	A	G	-0.0155	0.0612208	0.1652	0.73997	27805597	0.175542	0.0451944	GC	0.0035	7.62e-06	7034	288444	0.00278045	19.6067
M12768	rs6464030	T	C	T	C	-0.0123	0.00556466	0.591	0.471761	10575529	0.887722	0.0394132	GC	0.0026	2.99e-06	7034	288444	0.00317162	22.3738
M12768	rs7127507	T	C	T	C	0.0122	-0.0434727	0.6814	0.34727	27693337	0.294017	0.0414281	GC	0.0027	4.95e-06	7034	288444	0.00289422	20.4112
M12768	rs7145793	T	G	T	G	-0.1012	-0.340482	0.0337	0.997193	64581724	0.369945	0.379757	GC	0.0224	6.27e-06	1682	288444	0.0119895	20.3868
M12768	rs7766963	T	C	T	C	0.0116	-0.0108345	0.5211	0.605031	135111745	0.789207	0.0405268	GC	0.0026	8.56e-06	7034	288444	0.00282189	19.8997
M12774	rs10088340	A	G	A	G	0.0238	0.0294655	0.0749	0.927363	126650424	0.699302	0.0762838	GC	0.0053	6.75e-06	7356	288444	0.00273383	20.1597
M12774	rs10096922	A	T	A	T	0.0121	0.04301	0.8346	0.881172	73523694	0.479473	0.0608215	GC	0.0027	5.42e-06	7356	288444	0.00272281	20.0782
M12774	rs10186957	T	C	T	C	-0.0124	0.031789	0.837	0.158853	206622165	0.555627	0.0539391	GC	0.0026	2.42e-06	7356	288444	0.00308258	22.7394
M12774	rs10822248	T	C	T	C	-0.0136	-0.0881065	0.8488	0.218447	63917035	0.0655571	0.0478466	GC	0.0026	2.84e-07	7356	288444	0.00370576	27.3535
M12774	rs10899249	T	C	T	C	-0.0081	0.067559	0.5316	0.571292	76669313	0.0913924	0.0400208	GC	0.0018	7.02e-06	7356	288444	0.0027453	20.2445
M12774	rs11947970	T	C	T	C	-0.0119	0.00167913	0.1515	0.736167	90143311	0.970084	0.044773	GC	0.0026	5.03e-06	7356	288444	0.00283969	20.9425
M12774	rs12416136	A	C	A	C	-0.0082	0.061969	0.4756	0.492199	86953847	0.118107	0.0396534	GC	0.0018	3.44e-06	7356	288444	0.00281331	20.7474
M12774	rs1260326	T	C	T	C	0.0133	0.00523284	0.4088	0.650512	27508073	0.899676	0.0415071	GC	0.0024	1.83e-08	7356	288444	0.00415748	30.7017
M12774	rs1289240	T	C	T	C	-0.0084	0.0158472	0.5712	0.471674	86546883	0.68805	0.0394698	GC	0.0018	2.41e-06	7356	288444	0.00295181	21.7719
M12774	rs1929672	T	C	T	C	0.0087	0.0845091	0.5201	0.401545	120107501	0.0359617	0.0402931	GC	0.0018	1.15e-06	7356	288444	0.00316574	23.3548
M12774	rs1930038	T	C	T	C	0.008	0.00572773	0.5477	0.36267	27926757	0.889334	0.041163	GC	0.0018	7.29e-06	7356	288444	0.00267811	19.7477
M12774	rs2187375	A	G	A	G	-0.0221	-0.0131876	0.1651	0.828702	49645913	0.799225	0.0518482	GC	0.0026	2.65e-17	7356	288444	0.00972638	72.2304
M12774	rs2285943	T	G	T	G	0.0088	-0.0340195	0.4941	0.569307	21543345	0.391348	0.0396879	GC	0.0018	7.6e-07	7356	288444	0.00323869	23.8947
M12774	rs2451284	T	C	T	C	-0.0084	0.00994099	0.4026	0.595094	163103923	0.804793	0.0402226	GC	0.0018	2.75e-06	7356	288444	0.00295181	21.7719
M12774	rs2862982	A	G	A	G	-0.0149	0.015159	0.8794	0.102827	82577682	0.81684	0.0654502	GC	0.0033	5.01e-06	7356	288444	0.00276376	20.3811
M12774	rs2980872	A	G	A	G	-0.009	0.0365792	0.461	0.567792	125404678	0.360649	0.0400154	GC	0.002	6.8e-06	5595	288444	0.00360625	20.2428
M12774	rs3219095	T	C	T	C	0.0117	0.00604242	0.8471	0.155028	226376181	0.912575	0.0550356	GC	0.0026	9.79e-06	7356	288444	0.0027453	20.2445
M12774	rs3786248	T	C	T	C	-0.0237	-0.0111383	0.954	0.0892271	49591849	0.875049	0.0708323	GC	0.0051	3.42e-06	7356	288444	0.00292713	21.5893
M12774	rs400839	T	C	T	C	-0.008	0.0460325	0.4443	0.604226	8660151	0.254769	0.0404204	GC	0.0018	7.8e-06	7356	288444	0.00267811	19.7477
M12774	rs4236893	T	C	T	C	-0.0116	0.0149676	0.1865	0.77566	130681809	0.751933	0.0473521	GC	0.0025	4.78e-06	7356	288444	0.00291827	21.5237
M12774	rs623068	A	C	A	C	0.0352	0.00586057	0.9375	0.052722	24023418	0.946565	0.0874435	GC	0.0079	8.23e-06	1761	288444	0.0111482	19.8307
M12774	rs6679002	T	G	T	G	0.0141	-0.0230879	0.5914	0.369631	62734265	0.572647	0.0409245	GC	0.0018	2.16e-15	7356	288444	0.00827263	61.3444
M12774	rs716140	T	C	T	C	0.0079	-0.0508892	0.4892	0.482632	66750738	0.197368	0.0394769	GC	0.0018	8.3e-06	7356	288444	0.00261175	19.2571
M12774	rs7520876	A	G	A	G	0.044	0.113997	0.9879	0.0418662	118263355	0.266183	0.102525	GC	0.0094	3.15e-06	7356	288444	0.00296972	21.9044
M12774	rs782378	A	G	A	G	-0.0089	0.0144718	0.5252	0.38665	123782728	0.721375	0.0405804	GC	0.0018	6.01e-07	7356	288444	0.00331247	24.4409
M12774	rs7941822	A	G	A	G	0.0079	-0.00967328	0.494	0.470745	132544691	0.807129	0.0396233	GC	0.0018	8.03e-06	7356	288444	0.00261175	19.2571
M12774	rs8025505	T	C	T	C	0.0116	0.0118749	0.2344	0.713556	101527638	0.786772	0.043899	GC	0.0026	7.76e-06	7356	288444	0.0026987	19.8999
M12774	rs8078118	A	C	A	C	0.0085	-0.0202655	0.4238	0.578147	4786743	0.612474	0.0400074	GC	0.0019	6.98e-06	7356	288444	0.00271337	20.0084
M12774	rs964184	C	G	C	G	-0.0252	-0.0561024	0.8617	0.85521	116778201	0.314942	0.0558285	GC	0.0032	7.95e-15	7356	288444	0.00836014	61.9988
M12774	rs9855331	A	T	A	T	0.0147	-0.0148923	0.7473	0.722468	105612149	0.737174	0.0443753	GC	0.0027	3.81e-08	7356	288444	0.00401346	29.6339
M12774	rs988143	T	C	T	C	0.0081	0.0337842	0.4828	0.544699	71190651	0.39529	0.0397432	GC	0.0018	5.25e-06	7356	288444	0.0027453	20.2445
M12774	rs998933	T	C	T	C	0.0252	-0.287832	0.9528	0.0394583	128091610	0.00750378	0.107656	GC	0.0051	7.95e-07	7356	288444	0.00330811	24.4086
M15122	rs10036528	A	G	A	G	-0.0209	-0.00442453	0.0757	0.876747	110716700	0.94173	0.0605309	GC	0.0043	9.58e-07	7352	288444	0.003203	23.6177
M15122	rs10216545	A	G	A	G	-0.0214	0.0489326	0.4694	0.574463	67864392	0.220207	0.0399131	GC	0.0047	5.19e-06	1757	288444	0.0116618	20.708
M15122	rs10839972	T	G	T	G	0.0121	0.0155956	0.1872	0.795158	8054627	0.751194	0.0491872	GC	0.0027	7.91e-06	7352	288444	0.00272429	20.0782
M15122	rs12337470	T	C	T	C	-0.0123	-0.0455192	0.8324	0.143728	8097415	0.418538	0.0562688	GC	0.0027	5.9e-06	7352	288444	0.00281483	20.7474
M15122	rs13106354	A	T	A	T	-0.0127	0.0711509	0.2123	0.258137	167404971	0.114874	0.0451276	GC	0.0027	2.31e-06	7352	288444	0.00300033	22.1188
M15122	rs13216754	A	G	A	G	0.0555	-0.165692	0.0117	0.985942	44685473	0.299729	0.159778	GC	0.0105	1.31e-07	7352	288444	0.00378577	27.9312
M15122	rs1614303	T	G	T	G	0.0138	-0.00870485	0.8159	0.163751	121637292	0.870765	0.0535067	GC	0.0027	2.4e-07	7352	288444	0.00354066	26.1164
M15122	rs2076799	C	G	C	G	0.0166	-0.00374182	0.0853	0.0594334	36147045	0.964756	0.084682	GC	0.0036	3.89e-06	7352	288444	0.00288371	21.2566
M15122	rs2259038	A	G	A	G	-0.0216	0.047303	0.203	0.969061	203449099	0.678338	0.114056	GC	0.0048	7.51e-06	7352	288444	0.00274679	20.2445
M15122	rs2501242	T	G	T	G	-0.0136	-0.106281	0.223	0.71709	70002296	0.0163335	0.0442583	GC	0.0026	1.84e-07	7352	288444	0.00370777	27.3535
M15122	rs2941840	A	G	A	G	0.0221	-0.0253638	0.0691	0.886065	78766710	0.686939	0.0629354	GC	0.0048	3.71e-06	7352	288444	0.00287506	21.1926
M15122	rs4436910	A	T	A	T	0.0118	-0.0177032	0.8036	0.804879	237281890	0.722354	0.0498242	GC	0.0027	9.13e-06	7352	288444	0.00259122	19.0949
M15122	rs5022234	A	C	A	C	0.0221	-0.00966984	0.6303	0.386981	81479281	0.811906	0.040635	GC	0.0047	2.15e-06	1757	288444	0.0124276	22.0848
M15122	rs5759809	T	C	T	C	0.069	-0.010912	0.011	0.883322	23444583	0.861227	0.0624211	GC	0.015	4.23e-06	5595	288444	0.0037677	21.1524
M15122	rs641939	A	G	A	G	0.0127	0.00287095	0.7987	0.179525	72384046	0.955345	0.0512711	GC	0.0027	2.13e-06	7352	288444	0.00300033	22.1188
M15122	rs806214	A	G	A	G	0.0123	0.0854758	0.2175	0.743035	127596949	0.0595676	0.0453697	GC	0.0026	2.94e-06	7352	288444	0.00303485	22.3741
M15122	rs9374302	A	G	A	G	-0.0141	0.00305291	0.1744	0.864164	111919129	0.957617	0.0574461	GC	0.0027	1.72e-07	7352	288444	0.0036957	27.2642
M15122	rs9878149	A	G	A	G	0.0117	-0.0372382	0.2674	0.768734	14360991	0.424229	0.0465997	GC	0.0026	5.48e-06	7352	288444	0.00274679	20.2445
M15140	rs10085935	T	C	T	C	-0.0103	0.000957058	0.3782	0.638035	39948748	0.981314	0.0408621	GC	0.0017	3.33e-09	7368	288444	0.00495757	36.6994
M15140	rs10857319	T	C	T	C	-0.0086	-0.0111341	0.3481	0.527118	158808642	0.778994	0.0396752	GC	0.0017	9.45e-07	7368	288444	0.00346133	25.5847
M15140	rs10937762	A	G	A	G	0.0078	0.0341621	0.5679	0.446253	6916952	0.393961	0.0400749	GC	0.0018	8.16e-06	7368	288444	0.00254208	18.7727
M15140	rs11057695	T	C	T	C	0.0206	0.121372	0.0566	0.898859	124598790	0.0624928	0.0651561	GC	0.0046	8.03e-06	7368	288444	0.00271449	20.0494
M15140	rs11162752	A	G	A	G	-0.0077	-0.0788813	0.5972	0.3691	79594652	0.0540717	0.0409504	GC	0.0017	8.08e-06	7368	288444	0.00277668	20.51
M15140	rs11593042	A	T	A	T	0.0151	0.0622448	0.0919	0.0512649	6891505	0.484607	0.0890596	GC	0.0033	4.55e-06	7368	288444	0.00283364	20.9319
M15140	rs11646849	A	G	A	G	-0.0086	0.0239932	0.5005	0.472461	82783646	0.544399	0.0395812	GC	0.0017	6.4e-07	7368	288444	0.00346133	25.5847
M15140	rs12490394	T	G	T	G	0.0084	-0.0416121	0.4967	0.444844	5454410	0.306425	0.0406864	GC	0.0019	8.01e-06	7368	288444	0.00264577	19.5404
M15140	rs12802337	A	G	A	G	-0.0161	0.00196863	0.0776	0.934106	55764416	0.980162	0.0791688	GC	0.0036	5.95e-06	7368	288444	0.0027072	19.9953
M15140	rs12937634	T	C	T	C	-0.0082	-0.0171352	0.5397	0.486261	49367080	0.664413	0.0394975	GC	0.0017	2.28e-06	7368	288444	0.00314783	23.2601
M15140	rs1426134	C	G	C	G	-0.0081	-0.0259191	0.3715	0.347766	14178105	0.533597	0.0416354	GC	0.0017	3.84e-06	7368	288444	0.00307175	22.6963
M15140	rs1496635	A	C	A	C	-0.0091	0.0506926	0.3407	0.648484	31201555	0.220942	0.0414147	GC	0.0018	2.12e-07	7368	288444	0.00345688	25.5517
M15140	rs16924894	A	T	A	T	0.0814	0.077679	0.024	0.0269117	24556596	0.53129	0.12408	GC	0.0146	2.33e-08	1764	288444	0.0173164	31.0492
M15140	rs16974854	T	C	T	C	-0.0234	0.0359368	0.038	0.947136	70032891	0.682263	0.087784	GC	0.0048	1.15e-06	7368	288444	0.00321515	23.7592
M15140	rs17630235	A	G	A	G	0.0131	-0.0510095	0.4183	0.620124	112153882	0.210469	0.0407335	GC	0.0017	3.41e-14	7368	288444	0.00799483	59.3645
M15140	rs21327	A	G	A	G	0.0095	-0.0310532	0.286	0.671695	147056959	0.463048	0.0423163	GC	0.0018	1.25e-07	7368	288444	0.00376629	27.8474
M15140	rs2320536	T	C	T	C	0.0081	-0.0868911	0.4131	0.518306	139880522	0.0283113	0.0396229	GC	0.0017	3.32e-06	7368	288444	0.00307175	22.6963
M15140	rs2375475	T	C	T	C	-0.0084	0.0250921	0.3236	0.58161	64746160	0.532206	0.0401704	GC	0.0017	1.41e-06	7368	288444	0.00330274	24.4086
M15140	rs2491294	A	G	A	G	-0.01	-0.0034438	0.31	0.652711	87836921	0.933898	0.041521	GC	0.002	5.73e-07	5604	288444	0.00444129	24.9911
M15140	rs2651516	T	C	T	C	0.008	-0.0773203	0.6585	0.315157	53010112	0.070819	0.042798	GC	0.0017	4.3e-06	7368	288444	0.0029966	22.1393
M15140	rs3184504	T	C	T	C	0.0149	-0.0289827	0.4851	0.590885	111446804	0.470167	0.0401307	GC	0.0017	6.05e-18	7368	288444	0.0103186	76.7992
M15140	rs3788706	A	G	A	G	-0.0117	0.0214557	0.1302	0.887393	46473273	0.728702	0.0618582	GC	0.0026	6.1e-06	7368	288444	0.00274084	20.2445
M15140	rs3789978	A	G	A	G	0.0123	-0.0266545	0.8469	0.178363	32794259	0.606806	0.0517927	GC	0.0025	1.32e-06	7368	288444	0.00327458	24.1998
M15140	rs3809198	A	C	A	C	0.0554	0.714196	0.0199	0.990513	96489528	0.00294076	0.240158	GC	0.012	4.28e-06	1764	288444	0.0119383	21.2894
M15140	rs4820242	A	G	A	G	-0.0085	-0.0120754	0.6201	0.455859	36586628	0.760675	0.0396442	GC	0.0017	9.03e-07	7368	288444	0.00338158	24.9932
M15140	rs511797	A	C	A	C	0.012	0.00798768	0.1261	0.858579	96161975	0.887279	0.0563513	GC	0.0026	3.77e-06	7368	288444	0.00288279	21.296
M15140	rs6575634	T	C	T	C	-0.0158	-0.0760956	0.6184	0.350914	97782617	0.0666469	0.0414905	GC	0.0035	4.85e-06	1764	288444	0.0114207	20.3557
M15140	rs669764	T	C	T	C	-0.0078	0.0164542	0.3176	0.61416	78225976	0.685192	0.0405886	GC	0.0018	7.73e-06	7368	288444	0.00254208	18.7727
M15140	rs6770323	T	C	T	C	-0.008	0.00315695	0.4299	0.509702	162132622	0.936464	0.039603	GC	0.0017	3.33e-06	7368	288444	0.0029966	22.1393
M15140	rs6815057	A	G	A	G	0.0085	-0.0358677	0.5786	0.441995	96861106	0.367453	0.0397975	GC	0.0017	1.12e-06	7368	288444	0.00338158	24.9932
M15140	rs6946693	T	G	T	G	0.0102	-0.0337748	0.7069	0.260814	70688082	0.452978	0.0450054	GC	0.0023	9.18e-06	7368	288444	0.00266218	19.662
M15140	rs739744	T	C	T	C	-0.0082	-0.0333514	0.5529	0.33932	112747657	0.421777	0.0415159	GC	0.0017	1.88e-06	7368	288444	0.00314783	23.2601
M15140	rs7548008	A	G	A	G	0.016	-0.0362563	0.504	0.497031	42736424	0.360293	0.0396327	GC	0.0035	3.56e-06	1764	288444	0.0117082	20.8743
M15140	rs759507	T	C	T	C	0.008	0.0280137	0.366	0.66585	50527675	0.503124	0.0418374	GC	0.0018	5.18e-06	7368	288444	0.00267376	19.7477
M15140	rs7619096	A	C	A	C	0.008	-0.0611046	0.6886	0.275919	84149924	0.166286	0.0441432	GC	0.0017	4.92e-06	7368	288444	0.0029966	22.1393
M15140	rs7619568	A	G	A	G	0.0177	0.0420329	0.94	0.0723355	191716010	0.579776	0.0759111	GC	0.004	9.53e-06	7368	288444	0.00265048	19.5753
M15140	rs7843776	T	C	T	C	-0.0084	0.0193144	0.4038	0.673898	74096552	0.647101	0.0421902	GC	0.0019	7.41e-06	7368	288444	0.00264577	19.5404
M15140	rs7906282	T	G	T	G	0.0094	0.0433822	0.3095	0.766921	18794667	0.35081	0.0464966	GC	0.0018	8.1e-08	7368	288444	0.00368771	27.2642
M15140	rs8051149	A	G	A	G	0.0258	-0.0731871	0.2127	0.771045	87845216	0.118937	0.0469373	GC	0.0025	9.07e-26	7368	288444	0.0142488	106.473
M15140	rs886125	A	G	A	G	0.0082	-0.014089	0.463	0.561208	110927520	0.723706	0.0398544	GC	0.0017	1.86e-06	7368	288444	0.00314783	23.2601
M15140	rs9533582	A	G	A	G	-0.0222	-0.063379	0.0351	0.954718	43676730	0.508512	0.0958608	GC	0.005	1e-05	7368	288444	0.00266843	19.7082
M15140	rs9857268	A	G	A	G	0.008	-0.0245579	0.411	0.58075	83349570	0.537863	0.0398636	GC	0.0017	3.07e-06	7368	288444	0.0029966	22.1393
M15335	rs10017961	A	G	A	G	0.0486	-0.00978568	0.2731	0.719087	140079183	0.825931	0.0444958	GC	0.0107	5.62e-06	5606	288444	0.00366654	20.6229
M15335	rs10811658	A	G	A	G	-0.0611	-0.0130094	0.2599	0.649723	22128601	0.755905	0.0418493	GC	0.0135	6.22e-06	5606	288444	0.00364064	20.4767
M15335	rs11487092	A	G	A	G	0.248	0.280026	0.012	0.997982	108053295	0.54822	0.466377	GC	0.053	2.88e-06	4084	288444	0.00533266	21.8846
M15335	rs16967757	T	C	T	C	0.0495	-0.00821219	0.3037	0.716188	64602610	0.850798	0.0436586	GC	0.0103	1.43e-06	5606	288444	0.00410296	23.0877
M15335	rs1998053	A	G	A	G	0.0724	0.00688595	0.0855	0.874887	100853697	0.908048	0.0596179	GC	0.0159	5.6e-06	5606	288444	0.00368491	20.7266
M15335	rs2365522	A	C	A	C	0.0442	-0.0435675	0.7137	0.254171	71910446	0.336067	0.0452901	GC	0.0098	6.7e-06	5606	288444	0.00361548	20.3347
M15335	rs4404993	T	G	T	G	0.0964	0.058467	0.1848	0.77142	19367828	0.211485	0.0467926	GC	0.0207	3.22e-06	1522	288444	0.0140493	21.6592
M15335	rs488225	A	G	A	G	-0.0411	0.032118	0.3902	0.628714	3120661	0.432917	0.040956	GC	0.009	4.87e-06	5606	288444	0.00370623	20.847
M15335	rs4917405	T	C	T	C	0.0972	-0.154584	0.0437	0.945185	103878474	0.07491	0.0867952	GC	0.0215	6.28e-06	5606	288444	0.00363264	20.4315
M15335	rs6434811	T	C	T	C	-0.0785	-0.0583544	0.9256	0.107125	196001696	0.361513	0.063951	GC	0.0169	3.52e-06	5606	288444	0.00383393	21.5681
M15335	rs6657899	T	G	T	G	0.1908	0.0466712	0.0322	0.98752	86238219	0.796774	0.18123	GC	0.0427	7.96e-06	1522	288444	0.0129487	19.9402
M15335	rs7184992	T	C	T	C	0.0807	0.0276126	0.3003	0.678119	27420689	0.516262	0.0425386	GC	0.0167	1.31e-06	1522	288444	0.0151108	23.3208
M15335	rs7240261	T	C	T	C	0.0565	0.0219787	0.562	0.466295	5428939	0.58058	0.0397778	GC	0.0126	7.52e-06	5606	288444	0.00357394	20.1002
M15365	rs11020587	A	G	A	G	-0.0362	-0.105722	0.9798	0.028825	93909923	0.373502	0.118798	GC	0.008	7.02e-06	7337	288444	0.00278297	20.47
M15365	rs11062138	A	G	A	G	0.0131	0.0249152	0.1724	0.778962	2171776	0.602199	0.0477998	GC	0.0027	1.46e-06	7337	288444	0.0031982	23.534
M15365	rs1159317	C	G	C	G	-0.0149	0.000889447	0.2439	0.270626	57320363	0.984113	0.0446664	GC	0.0034	9.27e-06	7337	288444	0.00261072	19.1998
M15365	rs13120638	T	G	T	G	0.0443	0.0283847	0.9213	0.073442	185616318	0.710564	0.076488	GC	0.0096	3.96e-06	1760	288444	0.0119544	21.2702
M15365	rs1813982	T	C	T	C	-0.0122	0.0294628	0.2209	0.804074	37502028	0.551443	0.0494675	GC	0.0027	6.59e-06	7337	288444	0.00277502	20.4114
M15365	rs2517897	A	C	A	C	0.0171	0.0904976	0.1141	0.850264	29832324	0.0994169	0.054924	GC	0.0035	1.23e-06	7337	288444	0.00324285	23.8637
M15365	rs333383	A	G	A	G	-0.0127	0.0611495	0.8384	0.150311	172326876	0.268898	0.0553087	GC	0.0027	3.38e-06	7337	288444	0.00300645	22.1188
M15365	rs4075155	T	C	T	C	-0.012	-0.0611791	0.7961	0.295624	56282058	0.157852	0.0433178	GC	0.0027	8.88e-06	7337	288444	0.00268503	19.7477
M15365	rs4816048	C	G	C	G	0.0123	-0.040619	0.1794	0.23079	8169914	0.386692	0.0469241	GC	0.0027	7.13e-06	7337	288444	0.00282057	20.7474
M15365	rs6130362	C	G	C	G	0.0124	0.122072	0.2071	0.193776	43387625	0.0155984	0.050481	GC	0.0027	5.62e-06	7337	288444	0.00286649	21.0862
M15365	rs7867387	A	G	A	G	0.0167	-0.0926544	0.9051	0.0448962	79502026	0.32491	0.094121	GC	0.0036	4.16e-06	7337	288444	0.00292441	21.5134
M15365	rs874758	A	G	A	G	-0.0134	0.111833	0.1855	0.814161	86340332	0.0284787	0.0510508	GC	0.0028	1.43e-06	7337	288444	0.00311187	22.8968
M15488	rs10490240	A	G	A	G	0.0078	-0.155018	0.8318	0.115072	50134325	0.0118193	0.0615761	GC	0.0017	5.17e-06	7345	288444	0.00285796	21.0462
M15488	rs10933558	A	G	A	G	-0.0074	0.0807521	0.794	0.174442	241468063	0.122181	0.0522436	GC	0.0017	9.25e-06	7345	288444	0.00257309	18.9429
M15488	rs11539202	A	G	A	G	-0.007	0.0512717	0.6685	0.248654	34947565	0.263611	0.0458644	GC	0.0016	9.77e-06	7345	288444	0.00259917	19.1354
M15488	rs11843722	T	C	T	C	0.019	-0.11933	0.9644	0.051765	94674198	0.192443	0.0915541	GC	0.0039	9.47e-07	7345	288444	0.00322096	23.7279
M15488	rs12119234	T	C	T	C	0.0095	0.0775465	0.2374	0.754671	71832083	0.0953235	0.0464918	GC	0.0018	7.11e-08	7345	288444	0.00377804	27.8474
M15488	rs12482635	T	C	T	C	0.0075	0.0466016	0.2693	0.68052	37047482	0.269542	0.0422071	GC	0.0016	5.4e-06	7345	288444	0.00298259	21.9667
M15488	rs1493749	A	G	A	G	0.0086	-0.0883626	0.17	0.775958	44460621	0.0637691	0.047666	GC	0.0019	3.73e-06	7345	288444	0.00278156	20.482
M15488	rs2044899	A	C	A	C	0.0074	0.0550732	0.3787	0.64413	95072607	0.182377	0.0413006	GC	0.0016	3.54e-06	7345	288444	0.00290381	21.3848
M15488	rs302121	A	T	A	T	0.0094	0.00123785	0.819	0.719347	83644459	0.977647	0.0441793	GC	0.0021	8.61e-06	7345	288444	0.00272046	20.0308
M15488	rs3904667	A	T	A	T	-0.0078	0.00766296	0.2059	0.15287	62912428	0.889509	0.0551588	GC	0.0017	3.2e-06	7345	288444	0.00285796	21.0462
M15488	rs4970834	T	C	T	C	-0.0098	0.0151975	0.1821	0.803846	109272258	0.75981	0.0497088	GC	0.0017	1.06e-08	7345	288444	0.00450404	33.2228
M15488	rs6455128	A	C	A	C	0.0081	0.0615602	0.1757	0.897495	61987841	0.34318	0.0649437	GC	0.0017	2.21e-06	7345	288444	0.00308134	22.6962
M15488	rs7288834	T	G	T	G	-0.0083	0.0122464	0.3986	0.454875	17351252	0.757926	0.0397348	GC	0.0016	1.51e-07	7345	288444	0.00365036	26.9028
M15488	rs9572809	A	C	A	C	-0.0223	-0.0194006	0.97	0.0743604	71850157	0.800519	0.0767805	GC	0.005	1e-05	7345	288444	0.00270087	19.8862
M15488	rs9811522	A	G	A	G	0.01	0.0373996	0.174	0.851221	5837679	0.50114	0.0555964	GC	0.002	5.73e-07	5583	288444	0.00445792	24.991
M15488	rs9818690	T	C	T	C	0.0071	0.011423	0.6477	0.316111	55194387	0.788648	0.0426122	GC	0.0016	7.07e-06	7345	288444	0.00267376	19.686
M15488	rs9998852	A	G	A	G	0.0076	-0.0233219	0.6611	0.275941	125248997	0.597518	0.0441725	GC	0.0016	2.77e-06	7345	288444	0.00306241	22.5564
M15500	rs10111368	A	G	A	G	-0.0041	-0.0374228	0.5456	0.527272	133634155	0.346284	0.0397345	GC	0.0009	4.98e-06	7349	288444	0.00281598	20.7474
M15500	rs10130689	T	C	T	C	-0.0075	0.0291828	0.1587	0.823536	50924753	0.575457	0.0521092	GC	0.0017	4.99e-06	7349	288444	0.00264148	19.4584
M15500	rs10136635	A	G	A	G	0.0041	-0.0705556	0.5453	0.426521	26098071	0.0752801	0.0396657	GC	0.0009	6e-06	7349	288444	0.00281598	20.7474
M15500	rs10239136	T	C	T	C	0.0044	0.00913587	0.5959	0.401745	9531993	0.820915	0.0403585	GC	0.0009	1.49e-06	7349	288444	0.00324177	23.8947
M15500	rs10275028	T	C	T	C	0.0046	0.0495395	0.6522	0.302534	34849610	0.2451	0.0426207	GC	0.0009	4.9e-07	7349	288444	0.0035421	26.1163
M15500	rs1028981	A	G	A	G	-0.005	0.0440429	0.385	0.638356	20296171	0.282675	0.0409957	GC	0.001	5.73e-07	5590	288444	0.00445236	24.9911
M15500	rs10481187	T	G	T	G	0.0045	-0.069555	0.3707	0.630067	131466872	0.0886421	0.0408521	GC	0.0009	9.69e-07	7349	288444	0.00339029	24.9932
M15500	rs10489008	A	C	A	C	0.0045	-0.0185982	0.4897	0.526172	31716662	0.637642	0.0394868	GC	0.0009	4.62e-07	7349	288444	0.00339029	24.9932
[truncated: 7,941 more rows]

## Sheet: Table A3
Supplementary tables, Additional File 3 Results of MR-PRESSO for Mendelian Randomization
Metabolites	OR	P-value	global_test_p	outliers
linoleate (18:2n6)	0.10(0.03-0.32)	6.802e-05	1	NA
3-methyl-2-oxovalerate	5.80(1.41-23.80)	0.015	0.404	NA
taurochenodeoxycholate	1.71(1.16-2.50)	0.006	0.967	NA
piperine	2.05(1.04-4.04)	0.039	0.436	NA
hexadecanedioate	1.66(1.11-2.49)	0.014	0.897	NA
gamma-glutamylglutamate	0.48(0.29-0.82)	0.007	0.954	NA
phenylalanylphenylalanine	0.16(0.03-0.89)	0.036	0.834	NA

## Sheet: Table A4
Supplementary tables, Additional File 4: The results of directionality test
		Forward MR(causality of metabolites on GC)							Reverse MR(causality of GC on metabolites)
			IVW				Steiger test		IVW				Steiger test
Metabolites ID	Metabolites	nsnp	beta	se	pval	OR(95%CI)	correct_causal_direction	steiger_pval	beta	se	pval	OR(95%CI)	correct_causal_direction	steiger_pval
M01105	linoleate (18:2n6)	8	-2.26243	0.875508	0.00976245	0.10 (0.02- 0.58)	TRUE	3.11e-80	-0.00324869	0.0042192	0.441313	1.00 (0.99-1.01)	FALSE	0.617608
M15676	3-methyl-2-oxovalerate	8	1.75777	0.681377	0.0098876	5.80 (1.53- 22.05)	TRUE	6.64e-214	0.00268583	0.00359136	0.454546	1.00 (1.00-1.01)	TRUE	0.786138
M18494	taurochenodeoxycholate	8	0.533851	0.243274	0.0282034	1.71 (1.06-2.75)	TRUE	9.06e-25	0.00559842	0.0118235	0.635857	1.01 (0.98-1.03)	FALSE	0.651168
M33935	piperine	8	0.71682	0.30162	0.0174747	2.05 (1.13-3.70)	TRUE	2.58e-191	-0.021079	0.0160314	0.188558	0.98 (0.95-1.01)	FALSE	0.216247
M35678	hexadecanedioate	8	0.506462	0.238435	0.033661	1.66 (1.04-2.65)	TRUE	4.48e-209	-0.00328251	0.00936574	0.725978	1.00 (0.98-1.02)	FALSE	0.0123494
M36738	gamma-glutamylglutamate	7	-0.725908	0.333254	0.0293878	0.48 (0.25-0.93)	TRUE	5.22e-213	0.0257673	0.0121703	0.0342402	1.03 (1.00-1.05)	FALSE	0.00029356
M38150	phenylalanylphenylalanine	8	-1.84975	0.904598	0.0408717	0.16 (0.03- 0.93)	TRUE	4.12e-56	0.0122455	0.00692312	0.0769289	1.01 (1.00-1.03)	FALSE	0.395953

## Sheet: Table A5
Supplementary tables, Additional File 5 : The result of Repeated MR
		finngen_R9_C3_STOMACH_EXALLC		GCST90041806
Metabolite ID	Metabolite	OR	p	OR	p
M01105	linoleate (18:2n6)	0.10 (0.02-0.58)	0.0098	4.68 (0.35-62.22)	0.2425
M15676	3-methyl-2-oxovalerate	5.80 (1.53-22.05)	0.0099	3.93 (0.44-35.18)	0.2205
M18494	taurochenodeoxycholate	1.71 (1.06-2.75)	0.0282	0.65 (0.30-1.42)	0.2838
M33935	piperine	2.05 (1.13-3.70)	0.0175	1.15 (0.46-2.86)	0.7701
M35678	hexadecanedioate	1.66 (1.04-2.65)	0.0337	0.89 (0.33-2.45)	0.8252
M36738	gamma-glutamylglutamate	0.48 (0.25-0.93)	0.0294	1.89 (0.72-4.99)	0.1966
M38150	phenylalanylphenylalanine	0.16 (0.03-0.93)	0.0409	0.14 (0.00-6.85)	0.323

## Sheet: Table A6
Supplementary tables, Additional File 6: Confounders identified from Phenoscanner
Metabolites	SNP	Trait	PMID	Beta	p
3-methyl-2-oxovalerate	rs1260326	Alcohol consumption in current drinkers	28937693	0.03	7e-24
3-methyl-2-oxovalerate	rs6596867	Alcohol usually taken with meals	UKBB	0.006916	9.6e-06
3-methyl-2-oxovalerate	rs7006068	Alcohol intake frequency	UKBB	0.01991	5.68e-08
piperine	rs9348689	Body mass index	UKBB	0.0109	9.13e-06
